# Supplementary material for: Dominant integration locus drives continuous diversification of plant immune receptors with exogenous domain fusions
Source: Genome Biol. 2018 Feb 19;19:23. doi: 10.1186/s13059-018-1392-6 (PMC5819176; doi:10.1186/s13059-018-1392-6)
Supplement: Supplementary file 1 — Quality assessment of the gene datasets used for phylogenetic analysis: N50 and size of the corresponding genome assembly, number of NLR genes with incomplete coverage (< 70%) across the NB-ARC1_ARC2 domain and BUSCO analysis of the primary genes in the protein annotation. (XLSX 33 kb) [file 13059_2018_1392_MOESM1_ESM.xlsx]

## Sheet: Sheet1
Species and Gene Versions	N501 (bp)	Assembly Size1 (bp)	Primary Genes in Protein Annotation	NLRs in Phylogenetic Tree (Figure 1)	Partial Across NLR Domain (Not in Figure 1 tree)	Partial Across NLR Domain with no annotated STOP codon	Partial Across NLR Domain with no annotated START codon	NLR-IDs in Tree	Truncated NLR-IDs Not in Tree	Total BUSCO groups searched	Complete BUSCOs	Complete BUSCOs (%)	Complete and single-copy BUSCOs	Complete and duplicated BUSCOs	Fragmented BUSCOs	Missing BUSCOs
Atauschii.ASM34733v1_proteins	69717	3253000000	33928	482	256	3	0	67	16	1440	1181	0.820139	1145	36	156	103
Bdistachyon_PhytozomeV10_283_assembly_v2.0_proteins	59380000	272000000	31694	255	117	7	4	16	3	1440	1416	0.983333	1400	16	13	11
Hvulgare_IBGSC_Nature2012	2755	1317000000	26159	237	99	99	1	19	0	1440	1301	0.903472	1206	95	110	29
Hvulgare_IBSC_Mascher_et_al_2017_proteins	657,200,000 2	4834000000	81287	311	151	44	50	27	0	1440	1343	0.932639	1283	60	49	48
Osativa_PhytozomeV10_204_v7.0_proteins	29,960,000 2	374500000	39049	362	156	1	0	18	1	1440	1346	0.934722	1338	8	35	59
Sbicolor_PhytozomeV10_255_v2.1_proteins	62240000	726600000	33032	262	79	1	3	22	2	1440	1420	0.986111	1400	20	9	11
Sitalica_PhytozomeV10_164_v2.1_proteins	47250000	405700000	35471	281	157	24	11	9	3	1440	1378	0.956944	1359	19	37	25
Taestivum_TGAC_v1_proteins	88778	13430000000	195864	1732	864	39	15	133	43	1440	1420	0.986111	104	1316	13	7
Triticum_urartu_ASM34745v1_proteins	87576	3678000000	33424	377	181	50	25	32	11	1440	1101	0.764583	1072	29	221	118
Zmays_PhytozomeV10_284_6a_proteins	218000000	2068000000	63480	84	87	5	2	7	5	1440	1328	0.922222	1246	82	76	36
1abyss-fac --count-ambig --min-length 500 command
2 Unordered contigs present as a single contig
