# Supplementary material for: Dominant integration locus drives continuous diversification of plant immune receptors with exogenous domain fusions
Source: Genome Biol. 2018 Feb 19;19:23. doi: 10.1186/s13059-018-1392-6 (PMC5819176; doi:10.1186/s13059-018-1392-6)
Supplement: Supplementary file 2 — Clade memberships of all NLRs present in the tree in Fig. 1 and corresponding integrated domains present in NLR-IDs (evalue <= 0.05). (TSV 157 kb) [file 13059_2018_1392_MOESM2_ESM.tsv]

Gene	Clade	CladeName	IntegratedDomain
Osativa_LOC_Os08g13800.1	C1
Sitalica_Si014898m	C1
Osativa_LOC_Os06g05359.1	C1		DGCR6
Sitalica_Si008787m	C1
Sitalica_Si032296m	C1
Sbicolor_Sobic.010G120700.1.p	C1
Sbicolor_Sobic.010G017300.1.p	C1
Sitalica_Si005777m	C1
Sbicolor_Sobic.010G121000.1.p	C1
Osativa_LOC_Os06g17930.1	C1
Oryza_sativa_Pi9	C1
Osativa_LOC_Os06g17920.1	C1
Osativa_LOC_Os06g17900.1	C1
Oryza_sativa_Piz-t	C1
Oryza_sativa_Pi2	C1
Osativa_LOC_Os06g17880.1	C1
Sbicolor_Sobic.010G121100.1.p	C1
Sitalica_Si005773m	C1
Sbicolor_Sobic.002G010800.1.p	C1
Osativa_LOC_Os06g03500.1	C1		DUF3839
Sbicolor_Sobic.005G047800.1.p	C1
Sbicolor_Sobic.005G048400.1.p	C1
Sbicolor_Sobic.005G047700.1.p	C1		DUF3839
TRIAE_CS42_7AS_TGACv1_569091_AA1807020.1	C1
Atauschii_EMT08481	C1
TRIAE_CS42_4AL_TGACv1_289206_AA0967260.1	C1
TRIAE_CS42_7AS_TGACv1_569091_AA1807000.1	C1
TRIAE_CS42_7AS_TGACv1_569202_AA1810040.1	C1
TRIAE_CS42_7AS_TGACv1_569202_AA1810070.1	C1
Turartu_TRIUR3_06661-P1	C1
TRIAE_CS42_7AS_TGACv1_569202_AA1810150.1	C1
Turartu_TRIUR3_03562-P1	C1
TRIAE_CS42_7DS_TGACv1_621463_AA2016410.1	C1
Atauschii_EMT19978	C1
TRIAE_CS42_7AS_TGACv1_571634_AA1849020.1	C1
TRIAE_CS42_4AL_TGACv1_292321_AA0998420.1	C1
Bdistachyon_Bradi1g50420.2.p	C1		Pil1
Bdistachyon_Bradi1g50407.1.p	C1
TRIAE_CS42_7AS_TGACv1_569235_AA1811010.1	C1
Turartu_TRIUR3_03563-P1	C1
TRIAE_CS42_4AL_TGACv1_289554_AA0973030.1	C1
TRIAE_CS42_7AS_TGACv1_569202_AA1810140.1	C1
TRIAE_CS42_4AL_TGACv1_293164_AA1000360.3	C1
TRIAE_CS42_4AL_TGACv1_289074_AA0964470.1	C1
Turartu_TRIUR3_06659-P1	C1
TRIAE_CS42_U_TGACv1_640827_AA2076120.1	C1
Atauschii_EMT00031	C1
Turartu_TRIUR3_06660-P1	C1
Turartu_TRIUR3_11590-P1	C1
Turartu_TRIUR3_03564-P1	C1
Atauschii_EMT19718	C1
Turartu_TRIUR3_08261-P1	C1
TRIAE_CS42_4AL_TGACv1_288509_AA0950580.1	C1
TRIAE_CS42_4AL_TGACv1_289841_AA0977620.1	C1
TRIAE_CS42_4AL_TGACv1_288509_AA0950550.1	C1
TRIAE_CS42_4AL_TGACv1_288509_AA0950610.1	C1
HORVU7Hr1G006790.5	C1
Atauschii_EMT08646	C1
Turartu_TRIUR3_30158-P1	C1
TRIAE_CS42_4AL_TGACv1_290448_AA0985540.1	C1
TRIAE_CS42_4AL_TGACv1_288539_AA0951520.1	C1
TRIAE_CS42_4AL_TGACv1_289012_AA0963380.1	C1
Atauschii_EMT13560	C1
HORVU7Hr1G006400.1	C1
TRIAE_CS42_4AL_TGACv1_289012_AA0963370.1	C1
TRIAE_CS42_7DS_TGACv1_621959_AA2030380.1	C1
Atauschii_EMT00431	C1
TRIAE_CS42_U_TGACv1_643110_AA2127370.1	C1
Atauschii_EMT13562	C1
TRIAE_CS42_7DS_TGACv1_622472_AA2040300.1	C1
TRIAE_CS42_7AS_TGACv1_569091_AA1806980.1	C1
TRIAE_CS42_4AL_TGACv1_288283_AA0943600.1	C1
TRIAE_CS42_4AL_TGACv1_289074_AA0964480.1	C1
HORVU7Hr1G006850.11	C1
TRIAE_CS42_7AS_TGACv1_569235_AA1811030.1	C1
TRIAE_CS42_U_TGACv1_640827_AA2076100.1	C1
Turartu_TRIUR3_06658-P1	C1
TRIAE_CS42_7DS_TGACv1_621735_AA2024740.1	C1
TRIAE_CS42_7AS_TGACv1_569235_AA1810910.1	C1
TRIAE_CS42_4AL_TGACv1_288509_AA0950560.1	C1
Turartu_TRIUR3_04989-P1	C1
TRIAE_CS42_4AL_TGACv1_294207_AA1001400.1	C1		DUF3839
TRIAE_CS42_4AL_TGACv1_289074_AA0964450.1	C1
Turartu_TRIUR3_11591-P1	C1
Turartu_TRIUR3_06657-P1	C1
TRIAE_CS42_U_TGACv1_640827_AA2076080.1	C1
TRIAE_CS42_7DS_TGACv1_621463_AA2016500.1	C1
Atauschii_EMT19981	C1
Sitalica_Si025913m	C2
Osativa_LOC_Os09g34150.1	C2
Osativa_LOC_Os09g34160.1	C2
Osativa_LOC_Os12g09710.1	C2
Bdistachyon_Bradi4g17365.1.p	C2
TRIAE_CS42_2AS_TGACv1_112531_AA0339980.1	C2
Bdistachyon_Bradi4g40727.1.p	C2
Atauschii_EMT07852	C2
TRIAE_CS42_5DL_TGACv1_434794_AA1441820.1	C2
TRIAE_CS42_5BL_TGACv1_404540_AA1303450.1	C2
HORVU5Hr1G079610.2	C2
TRIAE_CS42_5AL_TGACv1_374550_AA1202980.1	C2
Turartu_TRIUR3_28605-P1	C3		UBN2_3
TRIAE_CS42_3B_TGACv1_221429_AA0740550.1	C3
Atauschii_EMT30596	C3
TRIAE_CS42_3DL_TGACv1_249189_AA0840830.1	C3
Bdistachyon_Bradi2g38791.1.p	C5
Turartu_TRIUR3_27450-P1	C5
Atauschii_EMT29068	C5
Bdistachyon_Bradi2g38827.2.p	C5
Bdistachyon_Bradi2g38810.2.p	C5
TRIAE_CS42_6BS_TGACv1_513277_AA1636940.1	C5
HORVU5Hr1G005650.5	C5
TRIAE_CS42_6BS_TGACv1_513776_AA1649390.1	C5
TRIAE_CS42_6DS_TGACv1_543026_AA1734320.1	C5
TRIAE_CS42_6AS_TGACv1_487277_AA1569630.2	C5
Turartu_TRIUR3_20966-P1	C5
TRIAE_CS42_6BS_TGACv1_513204_AA1634280.1	C5
TRIAE_CS42_6BS_TGACv1_513362_AA1638990.1	C5
TRIAE_CS42_6BS_TGACv1_513362_AA1639040.2	C5
TRIAE_CS42_6BS_TGACv1_513415_AA1640890.1	C5
TRIAE_CS42_6DS_TGACv1_542725_AA1729000.2	C5
TRIAE_CS42_6BS_TGACv1_513362_AA1638950.1	C5
TRIAE_CS42_6DS_TGACv1_543026_AA1734290.1	C5
TRIAE_CS42_6BS_TGACv1_513415_AA1640870.2	C5
TRIAE_CS42_6DS_TGACv1_542725_AA1728990.1	C5
TRIAE_CS42_6BS_TGACv1_513362_AA1639010.1	C5
TRIAE_CS42_6BS_TGACv1_513362_AA1639030.1	C5
TRIAE_CS42_6BS_TGACv1_513776_AA1649370.1	C5
TRIAE_CS42_6DS_TGACv1_542725_AA1728930.3	C5
TRIAE_CS42_6AS_TGACv1_485229_AA1540880.1	C5
Turartu_TRIUR3_04004-P1	C5
Turartu_TRIUR3_17177-P1	C5
TRIAE_CS42_2DS_TGACv1_177198_AA0568620.1	C5
Sitalica_Si020985m	C5		DUF2294
Atauschii_EMT09240	C5
TRIAE_CS42_4DL_TGACv1_343065_AA1128800.1	C5
Osativa_LOC_Os08g42710.1	C5
Osativa_LOC_Os08g42700.1	C5
Turartu_TRIUR3_20338-P1	C5
TRIAE_CS42_7AS_TGACv1_570511_AA1836830.1	C5
Oryza_sativa_PIB	C5
Sbicolor_Sobic.005G167500.1.p	C5
Sbicolor_Sobic.005G167400.1.p	C5
Sitalica_Si028241m	C5
Sitalica_Si027292m	C5
Sitalica_Si025965m	C5
Sitalica_Si025996m	C5
Sitalica_Si028140m	C5
Sbicolor_Sobic.002G072000.1.p	C5
Sbicolor_Sobic.002G071700.1.p	C5
Sitalica_Si013130m	C5
Sitalica_Si013255m	C5
Sitalica_Si015284m	C5
Sitalica_Si013133m	C5
TRIAE_CS42_1BS_TGACv1_049522_AA0155690.1	C5
TRIAE_CS42_6DL_TGACv1_527257_AA1701340.1	C5
TRIAE_CS42_6BL_TGACv1_500204_AA1601080.1	C5
TRIAE_CS42_6DL_TGACv1_526361_AA1680510.1	C5
TRIAE_CS42_7DS_TGACv1_622078_AA2032340.2	C5
TRIAE_CS42_6BL_TGACv1_500204_AA1601160.1	C5
TRIAE_CS42_1AS_TGACv1_019579_AA0068710.1	C5
Atauschii_EMT09290	C5
TRIAE_CS42_1DL_TGACv1_062329_AA0212710.1	C5
Turartu_TRIUR3_07430-P1	C5
Bdistachyon_Bradi2g39517.2.p	C5
Bdistachyon_Bradi2g39547.1.p	C5
TRIAE_CS42_1AS_TGACv1_019579_AA0068700.1	C5
TRIAE_CS42_1BS_TGACv1_050049_AA0166550.1	C5
TRIAE_CS42_3B_TGACv1_222683_AA0768850.1	C5
HORVU1Hr1G002850.6	C5
Turartu_TRIUR3_20628-P1	C5
TRIAE_CS42_1BS_TGACv1_050587_AA0173710.1	C5
Sitalica_Si013132m	C5
TRIAE_CS42_5BS_TGACv1_424493_AA1390090.1	C5
Sbicolor_Sobic.007G186600.1.p	C5
TRIAE_CS42_7DS_TGACv1_623041_AA2048960.1	C5
HORVU7Hr1G021740.13	C5
TRIAE_CS42_4AL_TGACv1_288766_AA0957500.2	C5
HORVU7Hr1G021680.2	C5
Turartu_TRIUR3_05387-P1	C5
TRIAE_CS42_7AS_TGACv1_570936_AA1842690.1	C5
TRIAE_CS42_U_TGACv1_641522_AA2097080.2	C5
Atauschii_EMT31559	C5
TRIAE_CS42_7DS_TGACv1_621734_AA2024670.1	C5
TRIAE_CS42_7AS_TGACv1_569855_AA1825490.1	C5
TRIAE_CS42_U_TGACv1_641522_AA2097070.1	C5
Turartu_TRIUR3_06168-P1	C5
Atauschii_EMT14653	C5
TRIAE_CS42_U_TGACv1_640933_AA2079770.1	C5
TRIAE_CS42_U_TGACv1_640763_AA2073210.1	C5
HORVU6Hr1G093640.1	C5
TRIAE_CS42_U_TGACv1_640763_AA2072970.1	C5
TRIAE_CS42_6AL_TGACv1_470860_AA1496850.1	C5
TRIAE_CS42_U_TGACv1_640933_AA2079720.1	C5
TRIAE_CS42_6DL_TGACv1_527452_AA1704220.1	C5
Atauschii_EMT07634	C5
TRIAE_CS42_U_TGACv1_640763_AA2072990.1	C5
HORVU6Hr1G093690.1	C5
TRIAE_CS42_U_TGACv1_640933_AA2079750.1	C5
TRIAE_CS42_6AL_TGACv1_470860_AA1496870.1	C5
TRIAE_CS42_U_TGACv1_642356_AA2116210.1	C5
TRIAE_CS42_U_TGACv1_640763_AA2073130.1	C5
Turartu_TRIUR3_00462-P1	C5
TRIAE_CS42_U_TGACv1_640763_AA2073080.1	C5
TRIAE_CS42_6DL_TGACv1_526836_AA1692990.1	C5
Osativa_LOC_Os08g42670.1	C5
TRIAE_CS42_7BL_TGACv1_577691_AA1881140.1	C5
TRIAE_CS42_3B_TGACv1_223295_AA0779890.1	C5
TRIAE_CS42_3B_TGACv1_226279_AA0815630.1	C5
TRIAE_CS42_3B_TGACv1_223295_AA0779940.1	C5
TRIAE_CS42_3AL_TGACv1_196097_AA0657270.1	C5
TRIAE_CS42_5BS_TGACv1_424179_AA1387340.1	C5
TRIAE_CS42_5DS_TGACv1_457668_AA1488680.1	C5
Atauschii_EMT24451	C5
TRIAE_CS42_3DL_TGACv1_249640_AA0853100.1	C5
TRIAE_CS42_3B_TGACv1_222587_AA0767410.1	C5
TRIAE_CS42_3B_TGACv1_222615_AA0767900.1	C5
TRIAE_CS42_3B_TGACv1_224370_AA0795840.1	C5
Sbicolor_Sobic.008G150100.1.p	C5
Sbicolor_Sobic.007G186400.1.p	C5
Sbicolor_Sobic.007G186500.1.p	C5
Sbicolor_Sobic.007G186700.1.p	C5
TRIAE_CS42_7BS_TGACv1_593795_AA1954520.1	C5
Turartu_TRIUR3_08531-P1	C5
TRIAE_CS42_5BS_TGACv1_424048_AA1386390.1	C5
Turartu_TRIUR3_05833-P1	C5
TRIAE_CS42_5AS_TGACv1_392588_AA1261370.1	C5
HORVU5Hr1G019310.2	C5
TRIAE_CS42_5DS_TGACv1_457032_AA1481230.1	C5
Turartu_TRIUR3_04357-P1	C5
TRIAE_CS42_1DS_TGACv1_080727_AA0252830.1	C5
Atauschii_EMT32707	C5
HORVU1Hr1G003010.1	C5
TRIAE_CS42_1BS_TGACv1_050867_AA0176310.1	C5
TRIAE_CS42_1DS_TGACv1_081335_AA0259980.1	C5
Atauschii_EMT18105	C5
TRIAE_CS42_1DS_TGACv1_080202_AA0243060.1	C5
TRIAE_CS42_1BS_TGACv1_049522_AA0155710.1	C5
TRIAE_CS42_1BS_TGACv1_050018_AA0166020.1	C5
Bdistachyon_Bradi5g01546.1.p	C4
HORVU1Hr1G011720.12	C4
TRIAE_CS42_1BS_TGACv1_050726_AA0174700.1	C4
TRIAE_CS42_1DS_TGACv1_080616_AA0251020.1	C4
Atauschii_EMT20564	C4
Bdistachyon_Bradi4g39317.2.p	C4
TRIAE_CS42_3DL_TGACv1_249135_AA0839270.1	C4
Atauschii_EMT25563	C4
Sbicolor_Sobic.010G164600.1.p	C4
Sitalica_Si024938m	C4
Sitalica_Si027932m	C4
HORVU7Hr1G119570.1	C4		DUF3542
TRIAE_CS42_7BL_TGACv1_578907_AA1901770.1	C4
Sbicolor_Sobic.010G275600.1.p	C4
TRIAE_CS42_1BL_TGACv1_031799_AA0120770.1	C4
TRIAE_CS42_1DL_TGACv1_062852_AA0220920.1	C4
TRIAE_CS42_7BS_TGACv1_592971_AA1946880.1	C4
TRIAE_CS42_2DL_TGACv1_158475_AA0519630.1	C4
TRIAE_CS42_2BL_TGACv1_130982_AA0420870.1	C4
TRIAE_CS42_2DL_TGACv1_158475_AA0519620.1	C4
TRIAE_CS42_6DS_TGACv1_542641_AA1726250.1	C4
TRIAE_CS42_6DS_TGACv1_543487_AA1740680.1	C4
Atauschii_EMT18147	C4
Bdistachyon_Bradi4g02500.1.p	C4
Bdistachyon_Bradi4g02490.2.p	C4
TRIAE_CS42_7AL_TGACv1_558014_AA1789000.1	C4
Atauschii_EMT07398	C4
Turartu_TRIUR3_05829-P1	C4
TRIAE_CS42_1BS_TGACv1_049831_AA0162410.1	C4
TRIAE_CS42_1BS_TGACv1_049359_AA0150400.1	C4
Bdistachyon_Bradi1g51320.1.p	C4
TRIAE_CS42_6BS_TGACv1_514638_AA1662660.1	C4
TRIAE_CS42_U_TGACv1_641497_AA2096460.1	C4
Turartu_TRIUR3_03259-P1	C4
Bdistachyon_Bradi4g02520.2.p	C4
TRIAE_CS42_7DL_TGACv1_604649_AA2000280.1	C4
TRIAE_CS42_7BL_TGACv1_577055_AA1864430.1	C4
Sitalica_Si028376m	C4
Sitalica_Si028246m	C4
Sbicolor_Sobic.005G183300.1.p	C4
Sitalica_Si026006m	C4
Sbicolor_Sobic.005G183000.1.p	C4
Sitalica_Si028342m	C4
Osativa_LOC_Os08g14850.1	C4
Sitalica_Si019616m	C4
Sitalica_Si028335m	C4
Sitalica_Si025832m	C4
Bdistachyon_Bradi4g21950.2.p	C4
Zmays_GRMZM2G308064_P01	C4
Sbicolor_Sobic.005G096000.1.p	C4
Bdistachyon_Bradi4g23880.1.p	C4
Bdistachyon_Bradi1g29370.2.p	C4
TRIAE_CS42_7AL_TGACv1_557227_AA1778440.1	C4
HORVU7Hr1G119800.2	C4
Turartu_TRIUR3_06240-P1	C4
TRIAE_CS42_2BS_TGACv1_145987_AA0452020.1	C4
Atauschii_EMT10909	C4		Motile_Sperm
TRIAE_CS42_2DS_TGACv1_177325_AA0573550.1	C4
TRIAE_CS42_6AS_TGACv1_486089_AA1556670.1	C4
TRIAE_CS42_2AS_TGACv1_113839_AA0361290.1	C4
Turartu_TRIUR3_22991-P1	C4
HORVU2Hr1G037710.1	C4
TRIAE_CS42_2BS_TGACv1_146358_AA0463300.1	C4
TRIAE_CS42_2DS_TGACv1_178494_AA0596390.1	C4
Atauschii_EMT19860	C4
TRIAE_CS42_4BS_TGACv1_328896_AA1095150.1	C4
HORVU4Hr1G015880.1	C4
TRIAE_CS42_4AL_TGACv1_288579_AA0952570.1	C4
TRIAE_CS42_4DS_TGACv1_362311_AA1178760.1	C4
Atauschii_EMT12200	C4
Bdistachyon_Bradi3g07775.1.p	C4
TRIAE_CS42_7BL_TGACv1_578399_AA1894150.1	C4		DUF2457
Atauschii_EMT33450	C4
TRIAE_CS42_7AL_TGACv1_557227_AA1778460.1	C4
Atauschii_EMT27983	C4
TRIAE_CS42_2DL_TGACv1_158343_AA0516060.1	C4
TRIAE_CS42_7BS_TGACv1_592062_AA1929610.1	C4
TRIAE_CS42_2DS_TGACv1_177198_AA0568550.1	C4
Atauschii_EMT30196	C4
Bdistachyon_Bradi1g29381.1.p	C4
Bdistachyon_Bradi1g29352.1.p	C4
TRIAE_CS42_7DL_TGACv1_605085_AA2004660.1	C4
Atauschii_EMT14824	C4
Turartu_TRIUR3_16679-P1	C4
TRIAE_CS42_7AL_TGACv1_556550_AA1765170.1	C4
Atauschii_EMT14825	C4
HORVU7Hr1G118470.1	C4
TRIAE_CS42_7BL_TGACv1_578014_AA1888020.1	C4
TRIAE_CS42_7BL_TGACv1_579642_AA1909110.1	C4
Turartu_TRIUR3_10562-P1	C4
TRIAE_CS42_7BL_TGACv1_579540_AA1908340.1	C4
Atauschii_EMT27065	C4
TRIAE_CS42_7DL_TGACv1_603830_AA1989870.1	C4
TRIAE_CS42_7DL_TGACv1_603394_AA1982670.1	C4
Atauschii_EMT30450	C4
Turartu_TRIUR3_26089-P1	C4
TRIAE_CS42_7BL_TGACv1_579395_AA1906910.1	C4
HORVU7Hr1G106510.5	C4
TRIAE_CS42_7BL_TGACv1_578807_AA1900450.4	C4
TRIAE_CS42_7AL_TGACv1_557075_AA1776080.3	C4
Turartu_TRIUR3_03897-P1	C4
TRIAE_CS42_7DL_TGACv1_604887_AA2002710.3	C4
Atauschii_EMT07685	C4
TRIAE_CS42_U_TGACv1_643932_AA2136020.1	C7
Atauschii_EMT11186	C7
TRIAE_CS42_6DL_TGACv1_526431_AA1683250.1	C7
HORVU7Hr1G115960.2	C7
TRIAE_CS42_7BL_TGACv1_578662_AA1898430.1	C7
HORVU7Hr1G116000.1	C7
Osativa_LOC_Os12g31200.1	C7
Bdistachyon_Bradi4g07027.1.p	C7
Osativa_LOC_Os08g14830.1	C7
Zmays_GRMZM2G013170_P01	C7		Transpos_assoc
Bdistachyon_Bradi4g12734.1.p	C7
Sbicolor_Sobic.002G393900.1.p	C7
TRIAE_CS42_3AS_TGACv1_213335_AA0706600.1	C7
Bdistachyon_Bradi3g58951.2.p	C7
TRIAE_CS42_3DS_TGACv1_271732_AA0907060.1	C7
TRIAE_CS42_3B_TGACv1_224619_AA0798880.1	C7
HORVU3Hr1G001230.3	C7
Atauschii_EMT30587	C7
TRIAE_CS42_5DL_TGACv1_434226_AA1432050.1	C7
TRIAE_CS42_4AL_TGACv1_288409_AA0948190.1	C7
TRIAE_CS42_5BL_TGACv1_405137_AA1320980.1	C7
TRIAE_CS42_1BL_TGACv1_031885_AA0122200.1	C7
TRIAE_CS42_1BS_TGACv1_049464_AA0154190.1	C7
TRIAE_CS42_1DS_TGACv1_080966_AA0256160.1	C7
Bdistachyon_Bradi4g01113.1.p	C7
TRIAE_CS42_1DL_TGACv1_063577_AA0228790.1	C7
Atauschii_EMT00354	C7
Osativa_LOC_Os12g18374.1	C7
Osativa_LOC_Os08g30660.1	C7
Bdistachyon_Bradi4g10453.1.p	C7
Bdistachyon_Bradi4g10672.1.p	C7
Sitalica_Si008008m	C7
Sitalica_Si021035m	C7
TRIAE_CS42_1DS_TGACv1_080301_AA0245590.1	C7
HORVU1Hr1G004030.1	C7
TRIAE_CS42_1DS_TGACv1_080161_AA0241900.1	C7
TRIAE_CS42_5BS_TGACv1_424116_AA1386960.2	C7
Sbicolor_Sobic.008G174200.1.p	C7
Sbicolor_Sobic.002G168500.1.p	C7
Sitalica_Si028804m	C7
Osativa_LOC_Os11g45930.1	C7
Osativa_LOC_Os11g45790.1	C7
Osativa_LOC_Os05g40160.1	C7		DUF3138
Bdistachyon_Bradi4g36976.1.p	C7
TRIAE_CS42_5DL_TGACv1_432981_AA1396600.1	C7
Atauschii_EMT13343	C7
Turartu_TRIUR3_33858-P1	C7
TRIAE_CS42_5AL_TGACv1_374276_AA1195850.1	C7
TRIAE_CS42_5BL_TGACv1_404574_AA1304710.1	C7
HORVU5Hr1G085920.2	C7
HORVU5Hr1G085940.2	C7
Osativa_LOC_Os11g11550.1	C7
Sbicolor_Sobic.005G182900.1.p	C7
Bdistachyon_Bradi4g24887.1.p	C7
TRIAE_CS42_7AL_TGACv1_556426_AA1762730.2	C7
TRIAE_CS42_7DL_TGACv1_604258_AA1995960.1	C7
Atauschii_EMT01993	C7
TRIAE_CS42_5BL_TGACv1_405965_AA1338350.1	C7
HORVU7Hr1G120050.7	C7
TRIAE_CS42_7AL_TGACv1_558329_AA1792450.1	C7
TRIAE_CS42_3AS_TGACv1_211352_AA0689000.1	C7
TRIAE_CS42_6BS_TGACv1_513906_AA1651870.2	C7
TRIAE_CS42_6BS_TGACv1_514779_AA1664330.1	C7
TRIAE_CS42_1BS_TGACv1_049356_AA0150140.1	C7
HORVU2Hr1G003600.2	C7
TRIAE_CS42_2DS_TGACv1_177277_AA0571940.1	C7
TRIAE_CS42_2AS_TGACv1_114644_AA0368560.2	C7
Turartu_TRIUR3_09185-P1	C7
Turartu_TRIUR3_08807-P1	C7
Turartu_TRIUR3_08805-P1	C7
TRIAE_CS42_2BS_TGACv1_146545_AA0467960.1	C7		Glyco_hydro_65m
TRIAE_CS42_2BS_TGACv1_147423_AA0482940.1	C7
TRIAE_CS42_2AS_TGACv1_114891_AA0369840.2	C7
TRIAE_CS42_2DS_TGACv1_178000_AA0588930.1	C7
Turartu_TRIUR3_11745-P1	C7
TRIAE_CS42_3AL_TGACv1_194861_AA0640840.1	C7
TRIAE_CS42_3B_TGACv1_224634_AA0799070.1	C7
TRIAE_CS42_3B_TGACv1_220660_AA0714410.1	C7
TRIAE_CS42_3B_TGACv1_221435_AA0740730.2	C7
HORVU3Hr1G010990.1	C7
Bdistachyon_Bradi3g34967.1.p	C7
TRIAE_CS42_2BS_TGACv1_145862_AA0447540.1	C7
Sbicolor_Sobic.K018300.1.p	C7
Zmays_GRMZM2G455909_P01	C7
Turartu_TRIUR3_21771-P1	C7
TRIAE_CS42_4AL_TGACv1_291127_AA0992360.1	C7
HORVU7Hr1G002960.1	C7
Atauschii_EMT28440	C7
TRIAE_CS42_7DS_TGACv1_626506_AA2066740.1	C7
Bdistachyon_Bradi4g22014.1.p	C7
Osativa_LOC_Os11g11940.1	C7
Sitalica_Si025917m	C7		Exo70
Sitalica_Si025924m	C7
Oryza_sativa_RGA4	C7
Turartu_TRIUR3_20898-P1	C7
TRIAE_CS42_4DS_TGACv1_361039_AA1159480.2	C7
HORVU4Hr1G016010.1	C7
HORVU7Hr1G028930.2	C7
Turartu_TRIUR3_01883-P1	C7
HORVU5Hr1G118870.1	C7
Turartu_TRIUR3_22599-P1	C7
TRIAE_CS42_5BL_TGACv1_407364_AA1356220.1	C7
TRIAE_CS42_5DL_TGACv1_433144_AA1403480.1	C7
Atauschii_EMT00647	C7
Osativa_LOC_Os11g27430.1	C7
Sitalica_Si000176m	C7
Bdistachyon_Bradi2g09427.1.p	C7
Bdistachyon_Bradi4g12893.1.p	C7
TRIAE_CS42_5AL_TGACv1_374337_AA1197100.1	C7
TRIAE_CS42_5DL_TGACv1_436302_AA1459850.1	C7
Atauschii_EMT31643	C7
TRIAE_CS42_7AS_TGACv1_569126_AA1808000.1	C7
TRIAE_CS42_7DS_TGACv1_621384_AA2013630.1	C7
TRIAE_CS42_U_TGACv1_641308_AA2091550.1	C7
TRIAE_CS42_4AL_TGACv1_288729_AA0956610.1	C7
TRIAE_CS42_7BL_TGACv1_580279_AA1913030.1	C7
TRIAE_CS42_7AS_TGACv1_569338_AA1813830.1	C7
TRIAE_CS42_4AL_TGACv1_290193_AA0982830.1	C7
Atauschii_EMT08786	C7
TRIAE_CS42_1DL_TGACv1_061088_AA0184640.1	C7
Atauschii_EMT27167	C7
TRIAE_CS42_U_TGACv1_644387_AA2139190.1	C7
TRIAE_CS42_6BS_TGACv1_513382_AA1639530.5	C7
HORVU6Hr1G013320.6	C7
Atauschii_EMT23654	C7
TRIAE_CS42_7DS_TGACv1_621384_AA2013700.1	C7
HORVU7Hr1G000630.1	C7
Turartu_TRIUR3_15734-P1	C7		tRNA_synt_2f
Atauschii_EMT23660	C7
HORVU7Hr1G000700.4	C7
TRIAE_CS42_7AS_TGACv1_569292_AA1812620.1	C7
TRIAE_CS42_7DS_TGACv1_621608_AA2020760.1	C7
TRIAE_CS42_7DS_TGACv1_622037_AA2031400.1	C7
Atauschii_EMT15955	C7
HORVU7Hr1G000060.10	C7
TRIAE_CS42_7AS_TGACv1_569126_AA1807920.1	C7		RHD3
TRIAE_CS42_7AS_TGACv1_570749_AA1840450.1	C7
Turartu_TRIUR3_06599-P1	C7
TRIAE_CS42_7DS_TGACv1_621870_AA2028160.1	C7
TRIAE_CS42_4AL_TGACv1_288901_AA0960920.1	C7
Bdistachyon_Bradi1g51954.1.p	C7
HORVU5Hr1G122190.2	C7
TRIAE_CS42_7AS_TGACv1_570544_AA1837480.1	C7
Turartu_TRIUR3_25228-P1	C7
Turartu_TRIUR3_00680-P1	C7
TRIAE_CS42_4AL_TGACv1_288731_AA0956820.1	C7
HORVU7Hr1G002540.14	C7
TRIAE_CS42_4AL_TGACv1_288319_AA0944750.1	C7
TRIAE_CS42_7DS_TGACv1_623313_AA2051860.1	C7
Atauschii_EMT29642	C7
TRIAE_CS42_2DL_TGACv1_158339_AA0516030.4	C7
TRIAE_CS42_7DS_TGACv1_622487_AA2040700.1	C7
Atauschii_EMT25265	C7
Osativa_LOC_Os03g30910.1	C8
Sitalica_Si031978m	C8		DUF3542
Osativa_LOC_Os07g40810.1	C8
TRIAE_CS42_2DS_TGACv1_177452_AA0577520.1	C8
Bdistachyon_Bradi1g22500.1.p	C8		DUF3542
HORVU2Hr1G033910.1	C8		DUF3542
Sbicolor_Sobic.010G046200.1.p	C8
Osativa_LOC_Os06g06400.1	C8
Sitalica_Si008287m	C8
Osativa_LOC_Os06g06380.1	C8
Osativa_LOC_Os06g06390.1	C8
Bdistachyon_Bradi1g48747.1.p	C8
Sbicolor_Sobic.009G020200.1.p	C8
Osativa_LOC_Os01g16370.1	C8
Sitalica_Si003849m	C8
Osativa_LOC_Os01g16390.1	C8
Osativa_LOC_Os01g16400.1	C8
TRIAE_CS42_2DS_TGACv1_177232_AA0569720.1	C8
TRIAE_CS42_1BL_TGACv1_032227_AA0127080.1	C8
TRIAE_CS42_1DL_TGACv1_063670_AA0229660.1	C8
TRIAE_CS42_1BL_TGACv1_032227_AA0127060.1	C8
HORVU1Hr1G084200.37	C8
Sitalica_Si025906m	C9
Turartu_TRIUR3_35309-P1	C9
Sbicolor_Sobic.005G182200.1.p	C9
TRIAE_CS42_1BS_TGACv1_049371_AA0150960.1	C9		Flagellin_C
Bdistachyon_Bradi4g15067.1.p	C9
Atauschii_EMT29970	C9
TRIAE_CS42_2BL_TGACv1_131866_AA0433040.1	C9
Atauschii_EMT32209	C9
TRIAE_CS42_2DL_TGACv1_158298_AA0515080.2	C9
Sitalica_Si028300m	C9
Osativa_LOC_Os11g39320.1	C9
Osativa_LOC_Os11g39160.1	C9		DUF3542
Zmays_GRMZM2G078013_P01	C9		DUF3542
Sbicolor_Sobic.005G181800.1.p	C9
Sitalica_Si027455m	C9
Sitalica_Si025875m	C9
TRIAE_CS42_1DS_TGACv1_080121_AA0240270.1	C9
Sbicolor_Sobic.005G219900.1.p	C9
Oryza_sativa_Pikm2-TS	C9
Osativa_LOC_Os11g46210.1	C9		DUF3542
Osativa_LOC_Os10g04180.1	C9
Sbicolor_Sobic.005G218700.1.p	C9
Sbicolor_Sobic.005G218400.1.p	C9
TRIAE_CS42_3B_TGACv1_221573_AA0744600.3	C9
HORVU3Hr1G002150.1	C9
Turartu_TRIUR3_06195-P1	C9
TRIAE_CS42_3AS_TGACv1_212385_AA0700480.1	C9
Atauschii_EMT00455	C9
TRIAE_CS42_3DS_TGACv1_273148_AA0928880.1	C9
Bdistachyon_Bradi1g01250.1.p	C9
TRIAE_CS42_5DL_TGACv1_435581_AA1452280.1	C9
TRIAE_CS42_5BL_TGACv1_408443_AA1363390.2	C9
TRIAE_CS42_U_TGACv1_640755_AA2072570.1	C9
Sbicolor_Sobic.002G063700.1.p	C9
TRIAE_CS42_4AL_TGACv1_289824_AA0977210.1	C9
TRIAE_CS42_4AL_TGACv1_290829_AA0989830.1	C9
Turartu_TRIUR3_12726-P1	C9
Turartu_TRIUR3_07286-P1	C9
TRIAE_CS42_4AL_TGACv1_288271_AA0943120.1	C9
TRIAE_CS42_4AL_TGACv1_288220_AA0941030.1	C9
Turartu_TRIUR3_15736-P1	C9
TRIAE_CS42_7AS_TGACv1_569121_AA1807820.1	C9
TRIAE_CS42_7AS_TGACv1_569121_AA1807720.1	C9
TRIAE_CS42_7DS_TGACv1_621578_AA2019830.1	C9
Turartu_TRIUR3_02758-P1	C9
TRIAE_CS42_7AS_TGACv1_570661_AA1839110.1	C9
Turartu_TRIUR3_31376-P1	C9
TRIAE_CS42_4AL_TGACv1_288729_AA0956660.1	C9
TRIAE_CS42_4AL_TGACv1_288660_AA0954750.3	C9
Atauschii_EMT09380	C9
TRIAE_CS42_7DS_TGACv1_622223_AA2035820.1	C9
Bdistachyon_Bradi4g12684.1.p	C9
TRIAE_CS42_5BL_TGACv1_410711_AA1367180.1	C9
Atauschii_EMT21773	C9
TRIAE_CS42_5DL_TGACv1_434098_AA1429130.1	C9
Zmays_GRMZM2G397785_P01	C9
TRIAE_CS42_1BS_TGACv1_049446_AA0154010.1	C9
Bdistachyon_Bradi4g09597.1.p	C9
Turartu_TRIUR3_09139-P1	C9
Osativa_LOC_Os11g46080.1	C9
HORVU5Hr1G096630.2	C9
TRIAE_CS42_5AL_TGACv1_374026_AA1188220.1	C9
TRIAE_CS42_5BL_TGACv1_406294_AA1343720.1	C9
Atauschii_EMT08630	C9
TRIAE_CS42_5DL_TGACv1_433778_AA1421850.1	C9
TRIAE_CS42_6AS_TGACv1_485325_AA1543250.1	C9
TRIAE_CS42_6BS_TGACv1_513911_AA1651990.3	C9
TRIAE_CS42_6DS_TGACv1_542742_AA1729320.2	C9
TRIAE_CS42_2BS_TGACv1_146834_AA0473650.1	C9
Atauschii_EMT30311	C9
TRIAE_CS42_2BS_TGACv1_146678_AA0470550.2	C9
TRIAE_CS42_7AS_TGACv1_569119_AA1807670.1	C9
TRIAE_CS42_2DS_TGACv1_177925_AA0587550.1	C9
TRIAE_CS42_2DS_TGACv1_177143_AA0566590.1	C9
Turartu_TRIUR3_13083-P1	C9
TRIAE_CS42_2AS_TGACv1_112071_AA0329520.1	C9
HORVU2Hr1G006480.6	C9
TRIAE_CS42_2BS_TGACv1_149033_AA0496000.1	C9
Sitalica_Si009254m	C9
Sbicolor_Sobic.006G001800.1.p	C9
Turartu_TRIUR3_13082-P1	C9
TRIAE_CS42_5DS_TGACv1_457579_AA1487910.1	C9
Turartu_TRIUR3_26454-P1	C9
TRIAE_CS42_5BL_TGACv1_404864_AA1313120.2	C9
TRIAE_CS42_2AL_TGACv1_095077_AA0306650.1	C9
TRIAE_CS42_2BS_TGACv1_146412_AA0464590.1	C9
HORVU5Hr1G062610.10	C9
TRIAE_CS42_5BL_TGACv1_409070_AA1365370.1	C10
Osativa_LOC_Os10g41900.1	C10
Sitalica_Si028838m	C10
TRIAE_CS42_4AL_TGACv1_288509_AA0950630.1	C10
TRIAE_CS42_3DS_TGACv1_271584_AA0903040.1	C10
TRIAE_CS42_3AS_TGACv1_213917_AA0708190.1	C10
TRIAE_CS42_7DS_TGACv1_621959_AA2030390.1	C10
TRIAE_CS42_4AL_TGACv1_288539_AA0951480.1	C10
TRIAE_CS42_7AS_TGACv1_570416_AA1835440.1	C10
Turartu_TRIUR3_27428-P1	C10
Bdistachyon_Bradi4g06611.1.p	C10
TRIAE_CS42_7AS_TGACv1_569749_AA1823380.2	C10
TRIAE_CS42_5BS_TGACv1_423610_AA1380580.1	C10
Atauschii_EMT33648	C10		Rhodanese
TRIAE_CS42_7DS_TGACv1_622703_AA2044130.1	C10
TRIAE_CS42_7AS_TGACv1_569135_AA1808390.1	C10
TRIAE_CS42_6DL_TGACv1_527631_AA1706600.1	C10
Atauschii_EMT24914	C10
Osativa_LOC_Os12g06920.1	C10
TRIAE_CS42_5BS_TGACv1_423402_AA1376130.1	C10
TRIAE_CS42_5AS_TGACv1_393078_AA1268130.1	C10
HORVU5Hr1G007730.1	C10
TRIAE_CS42_5DS_TGACv1_456665_AA1475820.1	C10
TRIAE_CS42_2AL_TGACv1_093061_AA0270870.1	C10
TRIAE_CS42_2BL_TGACv1_131055_AA0421880.1	C10
TRIAE_CS42_7BL_TGACv1_579339_AA1906510.1	C10
TRIAE_CS42_7AL_TGACv1_556928_AA1773520.1	C10
TRIAE_CS42_2BL_TGACv1_132025_AA0434620.1	C10
TRIAE_CS42_2BL_TGACv1_130416_AA0410900.1	C10
TRIAE_CS42_2BL_TGACv1_129744_AA0394470.1	C10
TRIAE_CS42_7BL_TGACv1_579071_AA1903680.1	C10
Osativa_LOC_Os02g19750.1	C10
Osativa_LOC_Os07g09900.1	C10
TRIAE_CS42_5DS_TGACv1_456689_AA1476260.1	C10
Sbicolor_Sobic.004G095600.1.p	C10
Sitalica_Si019113m	C10
Sitalica_Si020218m	C10
TRIAE_CS42_6DL_TGACv1_526860_AA1693720.1	C10
Turartu_TRIUR3_21104-P1	C10
TRIAE_CS42_U_TGACv1_641672_AA2101010.1	C10
TRIAE_CS42_U_TGACv1_642728_AA2122300.1	C10
Turartu_TRIUR3_03611-P1	C10
TRIAE_CS42_6DL_TGACv1_526502_AA1685570.1	C10
Sbicolor_Sobic.007G027100.1.p	C11
Osativa_LOC_Os01g23380.1	C12
Sitalica_Si000330m	C12
Sbicolor_Sobic.003G154700.1.p	C12
Zmays_GRMZM2G091088_P01	C12
Atauschii_EMT10890	C12
Bdistachyon_Bradi2g12497.1.p	C12
Turartu_TRIUR3_08685-P1	C12
HORVU7Hr1G110630.1	C12
Turartu_TRIUR3_08687-P1	C12
TRIAE_CS42_7BL_TGACv1_578315_AA1892860.1	C12
TRIAE_CS42_7BL_TGACv1_578521_AA1896430.1	C12
TRIAE_CS42_7DL_TGACv1_602760_AA1967540.1	C12
Atauschii_EMT28886	C12
Osativa_LOC_Os11g46070.1	C12
TRIAE_CS42_2BS_TGACv1_146834_AA0473660.1	C12
Atauschii_EMT30310	C12
Turartu_TRIUR3_01265-P1	C12
TRIAE_CS42_6AS_TGACv1_485325_AA1543230.1	C12
TRIAE_CS42_6BS_TGACv1_513911_AA1652000.1	C12
TRIAE_CS42_6DS_TGACv1_542742_AA1729300.1	C12
Atauschii_EMT29443	C12
TRIAE_CS42_5BL_TGACv1_404713_AA1309160.1	C12
HORVU5Hr1G096560.2	C12
HORVU5Hr1G096620.2	C12
TRIAE_CS42_5DL_TGACv1_433778_AA1421830.1	C12
Turartu_TRIUR3_28865-P1	C12
TRIAE_CS42_5AL_TGACv1_374026_AA1188230.1	C12
Sbicolor_Sobic.005G182100.1.p	C12
Turartu_TRIUR3_33376-P1	C12
Bdistachyon_Bradi4g15060.2.p	C12
Atauschii_EMT07688	C12
TRIAE_CS42_1BS_TGACv1_049371_AA0150980.1	C12
Bdistachyon_Bradi4g14104.1.p	C12
TRIAE_CS42_U_TGACv1_643928_AA2135980.1	C12
TRIAE_CS42_2BL_TGACv1_130511_AA0412630.1	C12
Osativa_LOC_Os11g39330.1	C12
Osativa_LOC_Os11g39310.1	C12
Osativa_LOC_Os11g39190.1	C12
Sitalica_Si025855m	C12
Sitalica_Si028297m	C12
Sbicolor_Sobic.005G181700.1.p	C12
Sbicolor_Sobic.005G219700.1.p	C12
TRIAE_CS42_1DS_TGACv1_080948_AA0255940.1	C12
Osativa_LOC_Os11g46200.1	C12
Oryza_sativa_Pikm1-TS	C12
Oryza_sativa_Pikp-2	C12
Sbicolor_Sobic.002G062700.1.p	C12
Sbicolor_Sobic.002G063500.1.p	C12
Sbicolor_Sobic.002G062600.1.p	C12
TRIAE_CS42_4AL_TGACv1_288271_AA0943110.1	C12
TRIAE_CS42_7AS_TGACv1_570661_AA1839100.1	C12
Turartu_TRIUR3_07284-P1	C12
TRIAE_CS42_7AS_TGACv1_569338_AA1813900.1	C12
TRIAE_CS42_4AL_TGACv1_288660_AA0954760.1	C12
TRIAE_CS42_4AL_TGACv1_288729_AA0956650.1	C12
Atauschii_EMT33734	C12
TRIAE_CS42_4AL_TGACv1_293719_AA1001090.2	C12
TRIAE_CS42_4AL_TGACv1_289217_AA0967480.1	C12		PRIMA1
TRIAE_CS42_7AS_TGACv1_570323_AA1833930.1	C12
TRIAE_CS42_7DS_TGACv1_621578_AA2019840.1	C12
TRIAE_CS42_3B_TGACv1_221982_AA0754390.1	C13	Ancestral
Osativa_LOC_Os12g28070.1	C13	Ancestral
Zmays_GRMZM5G880361_P01	C13	Ancestral
Bdistachyon_Bradi1g44542.1.p	C13	Ancestral	YozD
Osativa_LOC_Os12g28100.1	C13	Ancestral
Sitalica_Si021134m	C13	Ancestral
Sbicolor_Sobic.009G019800.1.p	C13	Ancestral
Sbicolor_Sobic.009G020600.1.p	C13	Ancestral
Osativa_LOC_Os01g21240.1	C13	Ancestral
Sbicolor_Sobic.002G128300.1.p	C13	Ancestral	YozD
Bdistachyon_Bradi3g42037.2.p	C13	Ancestral
HORVU3Hr1G010310.10	C13	Ancestral
TRIAE_CS42_7DL_TGACv1_603418_AA1983220.1	C13	Ancestral
Atauschii_EMT20617	C13	Ancestral
TRIAE_CS42_3B_TGACv1_224435_AA0796750.1	C13	Ancestral
HORVU3Hr1G004100.2	C13	Ancestral
TRIAE_CS42_3B_TGACv1_220723_AA0716720.1	C13	Ancestral
TRIAE_CS42_3DS_TGACv1_272975_AA0927170.1	C13	Ancestral
Atauschii_EMT04211	C13	Ancestral
Turartu_TRIUR3_32982-P1	C13	Ancestral	DUF1910
Bdistachyon_Bradi2g11931.1.p	C13	Ancestral
TRIAE_CS42_5BL_TGACv1_404816_AA1311660.1	C13	Ancestral
TRIAE_CS42_5DL_TGACv1_433402_AA1412090.1	C13	Ancestral
Turartu_TRIUR3_03573-P1	C13	Ancestral
Atauschii_EMT20773	C13	Ancestral
Sbicolor_Sobic.008G185200.1.p	C14	Outer
Sbicolor_Sobic.007G208900.1.p	C14	Outer
Turartu_TRIUR3_13906-P1	C14	Outer	WRKY
TRIAE_CS42_3DS_TGACv1_272269_AA0918140.1	C14	Outer	WRKY
Atauschii_EMT26167	C14	Outer	WRKY
TRIAE_CS42_3B_TGACv1_229391_AA0828590.1	C14	Outer
TRIAE_CS42_3AS_TGACv1_213162_AA0705710.1	C14	Outer
Turartu_TRIUR3_28246-P1	C14	Outer	WRKY
Atauschii_EMT03342	C14	Outer	WRKY
TRIAE_CS42_6BS_TGACv1_513460_AA1642340.1	C14	Outer
TRIAE_CS42_6AS_TGACv1_485603_AA1548290.1	C14	Outer
TRIAE_CS42_6DS_TGACv1_545325_AA1750220.2	C14	Outer
Atauschii_EMT07644	C14	Outer
TRIAE_CS42_4AL_TGACv1_289364_AA0969790.1	C14	Outer
Atauschii_EMT10777	C14	Outer
TRIAE_CS42_7DS_TGACv1_622643_AA2043140.1	C14	Outer
Atauschii_EMT09440	C14	Outer
Osativa_LOC_Os12g09240.1	C15	Outer
Sbicolor_Sobic.008G067800.1.p	C15	Outer
Bdistachyon_Bradi4g40583.1.p	C15	Outer
TRIAE_CS42_3B_TGACv1_227881_AA0825030.1	C15	Outer
TRIAE_CS42_3AS_TGACv1_211486_AA0690710.1	C15	Outer
TRIAE_CS42_2BL_TGACv1_130553_AA0413440.1	C15	Outer
TRIAE_CS42_3B_TGACv1_223515_AA0783270.1	C15	Outer	Motile_Sperm
TRIAE_CS42_3B_TGACv1_220646_AA0713440.1	C15	Outer	Motile_Sperm
TRIAE_CS42_3B_TGACv1_225001_AA0803960.1	C15	Outer	Pkinase
TRIAE_CS42_6BS_TGACv1_513383_AA1639660.1	C15	Outer	Pkinase
TRIAE_CS42_6BS_TGACv1_515416_AA1669970.1	C15	Outer	Jacalin
TRIAE_CS42_1BS_TGACv1_049690_AA0159630.1	C15	Outer
TRIAE_CS42_4AL_TGACv1_288745_AA0957120.1	C15	Outer	Motile_Sperm
TRIAE_CS42_4AL_TGACv1_288691_AA0955700.1	C15	Outer	Pkinase
TRIAE_CS42_7BL_TGACv1_579158_AA1904760.1	C15	Outer	Motile_Sperm
TRIAE_CS42_4AL_TGACv1_288351_AA0945970.1	C15	Outer
TRIAE_CS42_4AL_TGACv1_293434_AA1000780.1	C15	Outer
TRIAE_CS42_7DS_TGACv1_624690_AA2062760.1	C15	Outer	Motile_Sperm
Atauschii_EMT02356	C15	Outer	Pkinase
Osativa_LOC_Os07g26430.1	C15	Outer
Sbicolor_Sobic.005G030000.1.p	C15	Outer
Sitalica_Si009317m	C15	Outer
Sitalica_Si027449m	C15	Outer
TRIAE_CS42_5AL_TGACv1_374362_AA1198040.1	C15	Outer
Turartu_TRIUR3_07693-P1	C15	Outer
TRIAE_CS42_5BL_TGACv1_404134_AA1286050.1	C15	Outer
TRIAE_CS42_5DL_TGACv1_435440_AA1450600.2	C15	Outer
Atauschii_EMT23404	C15	Outer
HORVU6Hr1G090890.1	C15	Outer
Turartu_TRIUR3_29666-P1	C15	Outer	SOCS_box
Turartu_TRIUR3_07344-P1	C15	Outer	gag_pre-integrs
TRIAE_CS42_3AL_TGACv1_195786_AA0653930.1	C15	Outer
TRIAE_CS42_3DL_TGACv1_251580_AA0882750.1	C15	Outer
Atauschii_EMT12447	C15	Outer
TRIAE_CS42_3B_TGACv1_221515_AA0742600.1	C15	Outer
TRIAE_CS42_3DL_TGACv1_251142_AA0877960.2	C15	Outer
Atauschii_EMT22942	C15	Outer
TRIAE_CS42_3DL_TGACv1_249130_AA0838980.2	C15	Outer
Atauschii_EMT12846	C15	Outer
HORVU3Hr1G111470.22	C15	Outer
Atauschii_EMT07259	C15	Outer
HORVU3Hr1G111430.1	C15	Outer
TRIAE_CS42_3B_TGACv1_221515_AA0742540.1	C15	Outer
Atauschii_EMT22943	C15	Outer	Laminin_II
TRIAE_CS42_3DL_TGACv1_251142_AA0877970.1	C15	Outer
TRIAE_CS42_U_TGACv1_648653_AA2148260.1	C15	Outer
Turartu_TRIUR3_07345-P1	C15	Outer
Atauschii_EMT11788	C15	Outer
TRIAE_CS42_6DL_TGACv1_526797_AA1692120.1	C15	Outer
TRIAE_CS42_6BL_TGACv1_500447_AA1604890.1	C15	Outer
TRIAE_CS42_6AL_TGACv1_473464_AA1531250.1	C15	Outer
Bdistachyon_Bradi3g00757.1.p	C15	Outer
HORVU6Hr1G011750.1	C15	Outer
TRIAE_CS42_5AL_TGACv1_374320_AA1196800.1	C15	Outer
Bdistachyon_Bradi3g00741.1.p	C15	Outer	RuvB_N
TRIAE_CS42_7BS_TGACv1_592271_AA1934780.1	C15	Outer
TRIAE_CS42_7AS_TGACv1_570336_AA1834050.1	C15	Outer
TRIAE_CS42_7DS_TGACv1_622673_AA2043740.1	C15	Outer
Atauschii_EMT20745	C15	Outer
TRIAE_CS42_6AS_TGACv1_486091_AA1556680.1	C15	Outer
Atauschii_EMT26615	C15	Outer
TRIAE_CS42_6DS_TGACv1_542632_AA1725790.1	C15	Outer
TRIAE_CS42_6BS_TGACv1_516291_AA1674680.1	C15	Outer
TRIAE_CS42_2BL_TGACv1_130664_AA0415520.1	C15	Outer
TRIAE_CS42_2DL_TGACv1_160109_AA0546920.1	C15	Outer
Atauschii_EMT32452	C15	Outer
TRIAE_CS42_2AL_TGACv1_093745_AA0285890.1	C15	Outer
Turartu_TRIUR3_26373-P1	C15	Outer
Sbicolor_Sobic.002G312600.1.p	C15	Outer
Osativa_LOC_Os12g13550.1	C15	Outer
Sbicolor_Sobic.007G006200.1.p	C15	Outer	Reo_sigmaC
Sbicolor_Sobic.007G006100.1.p	C15	Outer	Reo_sigmaC
Osativa_LOC_Os08g10260.1	C15	Outer
Osativa_LOC_Os08g01580.1	C15	Outer
Osativa_LOC_Os08g10440.1	C15	Outer
Osativa_LOC_Os08g10430.1	C15	Outer
TRIAE_CS42_6AL_TGACv1_472070_AA1517410.1	C15	Outer
HORVU6Hr1G084840.1	C15	Outer
HORVU6Hr1G084870.1	C15	Outer
Atauschii_EMT22259	C15	Outer
Atauschii_EMT01612	C15	Outer
Turartu_TRIUR3_00946-P1	C15	Outer
TRIAE_CS42_6BL_TGACv1_500939_AA1611890.1	C15	Outer
Bdistachyon_Bradi3g45167.1.p	C15	Outer
Turartu_TRIUR3_17854-P1	C15	Outer
TRIAE_CS42_6AS_TGACv1_485261_AA1541890.1	C15	Outer
TRIAE_CS42_1AL_TGACv1_001095_AA0024880.1	C15	Outer
TRIAE_CS42_1DL_TGACv1_062731_AA0218820.1	C15	Outer
TRIAE_CS42_1DL_TGACv1_061670_AA0201340.1	C15	Outer
Atauschii_EMT19453	C15	Outer
TRIAE_CS42_1AL_TGACv1_002948_AA0046660.1	C15	Outer
TRIAE_CS42_1AL_TGACv1_002347_AA0041050.1	C15	Outer
Atauschii_EMT19454	C15	Outer
TRIAE_CS42_1BL_TGACv1_032509_AA0130750.1	C15	Outer
Atauschii_EMT12663	C15	Outer
TRIAE_CS42_1DL_TGACv1_062731_AA0218830.1	C15	Outer
Bdistachyon_Bradi3g55006.1.p	C15	Outer
TRIAE_CS42_7BL_TGACv1_578155_AA1890310.1	C15	Outer
TRIAE_CS42_7BL_TGACv1_579757_AA1909880.1	C15	Outer
TRIAE_CS42_7BL_TGACv1_578251_AA1891920.1	C15	Outer
TRIAE_CS42_7BL_TGACv1_578251_AA1891930.1	C15	Outer
Bdistachyon_Bradi3g03882.1.p	C15	Outer
TRIAE_CS42_6BS_TGACv1_513772_AA1649250.1	C15	Outer
TRIAE_CS42_6AS_TGACv1_485261_AA1541870.1	C15	Outer
Atauschii_EMT16116	C15	Outer
TRIAE_CS42_6DS_TGACv1_543300_AA1738200.1	C15	Outer
TRIAE_CS42_6BS_TGACv1_513659_AA1646720.1	C15	Outer
TRIAE_CS42_6DS_TGACv1_542681_AA1727430.2	C15	Outer
Atauschii_EMT11445	C15	Outer
Bdistachyon_Bradi3g03597.1.p	C15	Outer
Bdistachyon_Bradi3g03874.1.p	C15	Outer
Bdistachyon_Bradi3g03878.2.p	C15	Outer
Bdistachyon_Bradi3g03587.1.p	C15	Outer
HORVU6Hr1G021780.2	C15	Outer
TRIAE_CS42_6AS_TGACv1_485261_AA1541860.1	C15	Outer
HORVU6Hr1G021850.1	C15	Outer
Atauschii_EMT16117	C15	Outer
TRIAE_CS42_6DS_TGACv1_543300_AA1738180.1	C15	Outer
HORVU5Hr1G074260.3	C15	Outer
TRIAE_CS42_5AL_TGACv1_375225_AA1218040.1	C15	Outer
TRIAE_CS42_6AS_TGACv1_486926_AA1566510.1	C15	Outer
Turartu_TRIUR3_00261-P1	C15	Outer
Atauschii_EMT06137	C15	Outer
HORVU6Hr1G005690.3	C15	Outer
TRIAE_CS42_6DS_TGACv1_543104_AA1735430.1	C15	Outer
Turartu_TRIUR3_13045-P1	C15	Outer
TRIAE_CS42_4BL_TGACv1_321244_AA1057800.1	C15	Outer	Pkinase
TRIAE_CS42_4AL_TGACv1_288539_AA0951550.1	C15	Outer
TRIAE_CS42_U_TGACv1_641506_AA2096970.1	C15	Outer	Pkinase
Turartu_TRIUR3_06601-P1	C15	Outer	Pkinase_Tyr
TRIAE_CS42_4AL_TGACv1_288731_AA0956770.1	C15	Outer
Turartu_TRIUR3_06600-P1	C15	Outer	Pkinase
TRIAE_CS42_4AL_TGACv1_288245_AA0942150.1	C15	Outer	Pkinase
TRIAE_CS42_7DS_TGACv1_621870_AA2028180.1	C15	Outer
TRIAE_CS42_4AL_TGACv1_290476_AA0985800.1	C15	Outer
TRIAE_CS42_4AL_TGACv1_288731_AA0956710.1	C15	Outer
Turartu_TRIUR3_09846-P1	C15	Outer	Pkinase
Atauschii_EMT03591	C15	Outer	Pkinase
TRIAE_CS42_7DS_TGACv1_626356_AA2066650.1	C15	Outer
TRIAE_CS42_1AL_TGACv1_003145_AA0048180.1	C15	Outer
Turartu_TRIUR3_03857-P1	C15	Outer
HORVU1Hr1G094320.1	C15	Outer
Atauschii_EMT28485	C15	Outer
TRIAE_CS42_1BL_TGACv1_031054_AA0106890.1	C15	Outer
TRIAE_CS42_1BL_TGACv1_031054_AA0106810.1	C15	Outer
TRIAE_CS42_1AL_TGACv1_001640_AA0033330.1	C15	Outer
TRIAE_CS42_1DL_TGACv1_061304_AA0191830.2	C15	Outer
TRIAE_CS42_1BL_TGACv1_031054_AA0106850.1	C15	Outer
TRIAE_CS42_1AL_TGACv1_001664_AA0033750.1	C15	Outer
TRIAE_CS42_1BL_TGACv1_031627_AA0117370.1	C15	Outer	Vps51
TRIAE_CS42_1BL_TGACv1_031054_AA0106860.1	C15	Outer
TRIAE_CS42_1BL_TGACv1_031054_AA0106840.1	C15	Outer
TRIAE_CS42_1AL_TGACv1_000540_AA0014260.1	C15	Outer
Turartu_TRIUR3_35216-P1	C15	Outer
Atauschii_EMT07683	C15	Outer
Turartu_TRIUR3_03858-P1	C15	Outer
HORVU7Hr1G118440.2	C15	Outer
Sbicolor_Sobic.005G062900.1.p	C15	Outer
Sbicolor_Sobic.005G029800.1.p	C15	Outer
Sitalica_Si012798m	C15	Outer
Sbicolor_Sobic.008G067700.1.p	C15	Outer
Sitalica_Si013219m	C15	Outer
Sitalica_Si015073m	C15	Outer
Osativa_LOC_Os11g11920.1	C16	MIC1	AvrRpt-cleavage
Sitalica_Si028373m	C16	MIC1	YozD
Sitalica_Si027260m	C16	MIC1	YozD
Sitalica_Si025948m	C16	MIC1	Laminin_II
Sbicolor_Sobic.005G094200.1.p	C16	MIC1
Sitalica_Si025833m	C16	MIC1	NAM
Osativa_LOC_Os11g11810.1	C16	MIC1	DUF761
Oryza_sativa_RGA5-B	C16	MIC1
Oryza_sativa_RGA5-A	C16	MIC1
Atauschii_EMT18865	C16	MIC1	Pkinase
TRIAE_CS42_4DS_TGACv1_361039_AA1159500.1	C16	MIC1	Pkinase
HORVU4Hr1G015950.9	C16	MIC1	Pkinase
TRIAE_CS42_4BS_TGACv1_329165_AA1098490.1	C16	MIC1	Pkinase
Turartu_TRIUR3_20899-P1	C16	MIC1	Pkinase
TRIAE_CS42_4AL_TGACv1_288859_AA0959950.1	C16	MIC1	Pkinase
HORVU7Hr1G028970.1	C16	MIC1
Turartu_TRIUR3_01885-P1	C16	MIC1	PP2C
TRIAE_CS42_5BL_TGACv1_405166_AA1321440.1	C16	MIC1	CG-1
TRIAE_CS42_U_TGACv1_642282_AA2115030.1	C16	MIC1	CG-1
HORVU5Hr1G118880.16	C16	MIC1	Pkinase_Tyr
Turartu_TRIUR3_23040-P1	C16	MIC1	CG-1
Atauschii_EMT16053	C16	MIC1
Bdistachyon_Bradi4g24914.1.p	C16	MIC1	Pkinase
Turartu_TRIUR3_35033-P1	C16	MIC1
TRIAE_CS42_6BS_TGACv1_514040_AA1654380.1	C16	MIC1	zf-TRAF
HORVU7Hr1G120020.4	C16	MIC1	AvrRpt-cleavage
Atauschii_EMT25585	C16	MIC1	AvrRpt-cleavage
Atauschii_EMT16342	C16	MIC1	RVT_2
TRIAE_CS42_7DL_TGACv1_604762_AA2001510.2	C16	MIC1
TRIAE_CS42_7BL_TGACv1_578615_AA1897800.4	C16	MIC1
TRIAE_CS42_7AL_TGACv1_556846_AA1772020.1	C16	MIC1
Turartu_TRIUR3_17279-P1	C16	MIC1
Osativa_LOC_Os11g11580.1	C16	MIC1
Sbicolor_Sobic.005G182800.1.p	C16	MIC1	Glutaredoxin
Sitalica_Si032604m	C16	MIC1
HORVU2Hr1G003540.3	C16	MIC1	Exo70
Turartu_TRIUR3_15073-P1	C16	MIC1
TRIAE_CS42_2DS_TGACv1_177277_AA0571930.1	C16	MIC1
Turartu_TRIUR3_09184-P1	C16	MIC1
TRIAE_CS42_1BS_TGACv1_049356_AA0150150.1	C16	MIC1
TRIAE_CS42_2BS_TGACv1_146545_AA0467920.2	C16	MIC1	Pkinase
Atauschii_EMT14948	C16	MIC1	HMA
TRIAE_CS42_2DS_TGACv1_179059_AA0604030.1	C16	MIC1
TRIAE_CS42_2AS_TGACv1_114810_AA0369470.1	C16	MIC1
Turartu_TRIUR3_11746-P1	C16	MIC1	HMA
Osativa_LOC_Os12g18360.1	C16	MIC1	Thioredoxin
Oryza_sativa_Pi-ta	C16	MIC1
Bdistachyon_Bradi4g10450.1.p	C16	MIC1	Pkinase_Tyr
HORVU5Hr1G001060.1	C16	MIC1	zf-LSD1
Bdistachyon_Bradi4g13987.1.p	C16	MIC1	Jacalin
TRIAE_CS42_1DS_TGACv1_080161_AA0241890.2	C16	MIC1	Exo70
Turartu_TRIUR3_15661-P1	C16	MIC1	Exo70
TRIAE_CS42_1DS_TGACv1_080301_AA0245560.1	C16	MIC1
HORVU1Hr1G004040.1	C16	MIC1
HORVU1Hr1G004060.1	C16	MIC1
Osativa_LOC_Os05g40150.1	C16	MIC1
Osativa_LOC_Os11g45970.1	C16	MIC1
Sitalica_Si028710m	C16	MIC1	WRKY
Sbicolor_Sobic.008G174100.1.p	C16	MIC1	WRKY
Sbicolor_Sobic.002G168400.1.p	C16	MIC1	HLH
Sbicolor_Sobic.002G168300.1.p	C16	MIC1	NAM
Bdistachyon_Bradi4g09886.1.p	C16	MIC1	WRKY
Turartu_TRIUR3_01727-P1	C16	MIC1
TRIAE_CS42_5BL_TGACv1_405227_AA1322580.1	C16	MIC1	VQ
TRIAE_CS42_5AL_TGACv1_374266_AA1195550.1	C16	MIC1	Ank_5
HORVU5Hr1G099940.3	C16	MIC1
HORVU5Hr1G085900.5	C16	MIC1	WRKY
Atauschii_EMT00560	C16	MIC1	VQ
TRIAE_CS42_5DL_TGACv1_434466_AA1436530.1	C16	MIC1	WRKY
TRIAE_CS42_2BS_TGACv1_147136_AA0478520.1	C16	MIC1	Pkinase
Bdistachyon_Bradi4g12732.1.p	C16	MIC1
Turartu_TRIUR3_02945-P1	C16	MIC1
Turartu_TRIUR3_06382-P1	C16	MIC1	Pkinase
HORVU7Hr1G002930.12	C16	MIC1
TRIAE_CS42_4AL_TGACv1_288894_AA0960750.1	C16	MIC1	PGG
Sbicolor_Sobic.K018200.1.p	C16	MIC1
Bdistachyon_Bradi4g09788.1.p	C16	MIC1
Bdistachyon_Bradi1g78926.1.p	C16	MIC1
TRIAE_CS42_2AL_TGACv1_095805_AA0314680.5	C16	MIC1	DUF793
TRIAE_CS42_2AL_TGACv1_092893_AA0266300.3	C16	MIC1	YozD
TRIAE_CS42_2AL_TGACv1_094333_AA0295940.1	C16	MIC1	YozD
Turartu_TRIUR3_19521-P1	C16	MIC1	YozD
HORVU7Hr1G116350.2	C16	MIC1
TRIAE_CS42_7BL_TGACv1_578754_AA1899580.2	C16	MIC1
TRIAE_CS42_7DL_TGACv1_604652_AA2000310.1	C16	MIC1
TRIAE_CS42_7AL_TGACv1_558972_AA1797240.1	C16	MIC1
Atauschii_EMT28893	C16	MIC1
Bdistachyon_Bradi4g12770.2.p	C16	MIC1
TRIAE_CS42_1BS_TGACv1_049387_AA0151720.1	C16	MIC1
Atauschii_EMT14745	C16	MIC1	Pkinase
TRIAE_CS42_3B_TGACv1_220660_AA0714400.1	C16	MIC1
TRIAE_CS42_3AL_TGACv1_194861_AA0640850.1	C16	MIC1
TRIAE_CS42_3B_TGACv1_221435_AA0740740.1	C16	MIC1	RIP
HORVU3Hr1G010980.1	C16	MIC1	RIP
Bdistachyon_Bradi3g34961.1.p	C16	MIC1	Pkinase
Turartu_TRIUR3_02413-P1	C16	MIC1	Pkinase
TRIAE_CS42_5BL_TGACv1_406965_AA1351910.1	C16	MIC1	Pkinase
Turartu_TRIUR3_02478-P1	C16	MIC1
HORVU6Hr1G090910.3	C16	MIC1	Pkinase_Tyr
TRIAE_CS42_6BL_TGACv1_501509_AA1618260.1	C16	MIC1
TRIAE_CS42_5BL_TGACv1_407372_AA1356330.1	C16	MIC1	PP2C
HORVU5Hr1G113040.5	C16	MIC1	PP2C
Hordeum_vulgare_Rpg5	C16	MIC1
Sitalica_Si004258m	C16	MIC1
Osativa_LOC_Os10g22484.1	C16	MIC1
Bdistachyon_Bradi4g12895.1.p	C16	MIC1
Bdistachyon_Bradi2g09434.1.p	C16	MIC1	AP2
TRIAE_CS42_5BL_TGACv1_407442_AA1356960.1	C16	MIC1	GRAS
TRIAE_CS42_5DL_TGACv1_436351_AA1460220.1	C16	MIC1	GRAS
TRIAE_CS42_5AL_TGACv1_374337_AA1197110.1	C16	MIC1	GRAS
TRIAE_CS42_5BL_TGACv1_404628_AA1306700.2	C16	MIC1	GRAS
Turartu_TRIUR3_24281-P1	C16	MIC1	Pkinase_Tyr
TRIAE_CS42_6AS_TGACv1_485693_AA1550190.1	C16	MIC1	Pkinase
TRIAE_CS42_6BS_TGACv1_513382_AA1639520.1	C16	MIC1	Pkinase
TRIAE_CS42_U_TGACv1_644387_AA2139180.1	C16	MIC1	Pkinase
TRIAE_CS42_7AS_TGACv1_570940_AA1842770.1	C16	MIC1	HMA
TRIAE_CS42_7DS_TGACv1_621384_AA2013640.1	C16	MIC1	Pkinase_Tyr
Atauschii_EMT23656	C16	MIC1	Pkinase_Tyr
TRIAE_CS42_7BL_TGACv1_577571_AA1878800.2	C16	MIC1	Pkinase_Tyr
TRIAE_CS42_4AL_TGACv1_289395_AA0970060.2	C16	MIC1	Pkinase
TRIAE_CS42_1DL_TGACv1_061102_AA0185320.1	C16	MIC1	Pkinase_Tyr
Atauschii_EMT31754	C16	MIC1	Pkinase_Tyr
TRIAE_CS42_7AS_TGACv1_569126_AA1808020.5	C16	MIC1	zf-RING_2
HORVU7Hr1G000690.5	C16	MIC1
HORVU7Hr1G000110.2	C16	MIC1
TRIAE_CS42_4AL_TGACv1_288145_AA0938300.1	C16	MIC1
TRIAE_CS42_7DS_TGACv1_622556_AA2041730.1	C16	MIC1
TRIAE_CS42_3DL_TGACv1_250453_AA0868480.1	C16	MIC1
TRIAE_CS42_7AS_TGACv1_570476_AA1836330.1	C16	MIC1
Turartu_TRIUR3_11533-P1	C16	MIC1
Atauschii_EMT12616	C16	MIC1	p450
Atauschii_EMT33410	C16	MIC1
Bdistachyon_Bradi1g51961.1.p	C16	MIC1	Myb_DNA-binding
TRIAE_CS42_2DL_TGACv1_160227_AA0548390.2	C16	MIC1	AP2
TRIAE_CS42_7AS_TGACv1_570544_AA1837440.1	C16	MIC1	DUF3420
HORVU5Hr1G122180.1	C16	MIC1	B3
Turartu_TRIUR3_06598-P1	C16	MIC1	B3
TRIAE_CS42_4AL_TGACv1_288901_AA0960930.1	C16	MIC1	B3
TRIAE_CS42_7DS_TGACv1_621870_AA2028150.2	C16	MIC1	B3
TRIAE_CS42_7AS_TGACv1_569068_AA1806240.1	C16	MIC1	Myb_DNA-binding
TRIAE_CS42_7DS_TGACv1_623313_AA2051850.2	C16	MIC1	B3
Atauschii_EMT29641	C16	MIC1	B3
TRIAE_CS42_4AL_TGACv1_288731_AA0956840.1	C16	MIC1
TRIAE_CS42_4AL_TGACv1_288580_AA0952690.1	C16	MIC1	Myb_DNA-binding
TRIAE_CS42_7DS_TGACv1_622487_AA2040690.1	C16	MIC1	Myb_DNA-binding
HORVU7Hr1G000320.2	C16	MIC1	Glutaredoxin
HORVU7Hr1G000020.2	C16	MIC1
HORVU7Hr1G000040.14	C16	MIC1	Kelch_1
HORVU3Hr1G037800.3	C16	MIC1	Glutaredoxin
TRIAE_CS42_7AS_TGACv1_571770_AA1849750.1	C16	MIC1	Glutaredoxin
TRIAE_CS42_4AL_TGACv1_288585_AA0952960.1	C16	MIC1	Glutaredoxin
TRIAE_CS42_4AL_TGACv1_288220_AA0941010.1	C16	MIC1	Kelch_1
Turartu_TRIUR3_09775-P1	C16	MIC1	Glutaredoxin
TRIAE_CS42_7AS_TGACv1_570111_AA1830630.1	C16	MIC1	Glutaredoxin
Atauschii_EMT33726	C16	MIC1	Kelch_6
Atauschii_EMT01497	C16	MIC1	Kelch_6
TRIAE_CS42_7AS_TGACv1_570749_AA1840470.1	C16	MIC1	Kelch_6
TRIAE_CS42_7DS_TGACv1_624230_AA2059910.1	C16	MIC1
TRIAE_CS42_7AS_TGACv1_569338_AA1813910.1	C16	MIC1	Kelch_1
TRIAE_CS42_7DS_TGACv1_621384_AA2013690.1	C16	MIC1	Kelch_1
Atauschii_EMT23655	C16	MIC1	Glutaredoxin
Sbicolor_Sobic.005G150700.1.p	C17
Sbicolor_Sobic.005G219300.1.p	C17
Osativa_LOC_Os08g28600.1	C17
Osativa_LOC_Os10g04110.1	C17
Sbicolor_Sobic.007G148100.1.p	C17
Sitalica_Si004411m	C17
HORVU6Hr1G090550.1	C17
TRIAE_CS42_6DL_TGACv1_527167_AA1699790.1	C17
Atauschii_EMT07029	C17
TRIAE_CS42_6BL_TGACv1_499578_AA1586610.2	C17
Atauschii_EMT07030	C17		PMD
Atauschii_EMT16124	C17
TRIAE_CS42_6DL_TGACv1_526340_AA1679950.1	C17
Turartu_TRIUR3_15518-P1	C17
TRIAE_CS42_6DL_TGACv1_527167_AA1699770.1	C17
Atauschii_EMT07031	C17
TRIAE_CS42_6BL_TGACv1_500601_AA1606980.1	C17
TRIAE_CS42_6BL_TGACv1_499578_AA1586620.1	C17
HORVU6Hr1G090470.10	C17
Atauschii_EMT03723	C17
TRIAE_CS42_6BL_TGACv1_501219_AA1614980.3	C17
Turartu_TRIUR3_15519-P1	C17
TRIAE_CS42_6BL_TGACv1_500601_AA1607010.1	C17
Bdistachyon_Bradi1g51687.1.p	C17
Turartu_TRIUR3_34654-P1	C17
TRIAE_CS42_3AS_TGACv1_212658_AA0702390.1	C17
Bdistachyon_Bradi2g37166.1.p	C17
Bdistachyon_Bradi2g37191.1.p	C17
TRIAE_CS42_1DS_TGACv1_080850_AA0254640.1	C17
Bdistachyon_Bradi2g37172.2.p	C17
TRIAE_CS42_1BS_TGACv1_050350_AA0171020.1	C17
TRIAE_CS42_1DS_TGACv1_080850_AA0254650.1	C17
TRIAE_CS42_1BS_TGACv1_049970_AA0165110.1	C17
TRIAE_CS42_1BS_TGACv1_052363_AA0181700.2	C17
HORVU1Hr1G005470.2	C17		Chordopox_A30L
Turartu_TRIUR3_35394-P1	C17
TRIAE_CS42_1BS_TGACv1_051035_AA0177350.1	C17
TRIAE_CS42_1AS_TGACv1_020622_AA0078870.1	C17
TRIAE_CS42_7BS_TGACv1_592762_AA1944090.1	C17
TRIAE_CS42_7DS_TGACv1_624077_AA2058730.1	C17
Atauschii_EMT04890	C17
Bdistachyon_Bradi2g39207.1.p	C17
TRIAE_CS42_4AL_TGACv1_289593_AA0973640.1	C17
TRIAE_CS42_7AS_TGACv1_571324_AA1846850.1	C17
TRIAE_CS42_U_TGACv1_641053_AA2083520.3	C17
Atauschii_EMT28441	C17
TRIAE_CS42_1BL_TGACv1_030579_AA0094670.3	C17
Bdistachyon_Bradi1g01387.2.p	C17
Bdistachyon_Bradi1g01257.1.p	C17
Bdistachyon_Bradi1g01407.1.p	C17
Bdistachyon_Bradi1g01377.1.p	C17
TRIAE_CS42_5BL_TGACv1_406236_AA1342620.1	C17
TRIAE_CS42_1DL_TGACv1_064133_AA0232770.1	C17
TRIAE_CS42_5DL_TGACv1_433339_AA1410110.1	C17
TRIAE_CS42_5BL_TGACv1_405411_AA1326740.1	C17
HORVU5Hr1G123480.1	C17
Atauschii_EMT22390	C17
TRIAE_CS42_5DL_TGACv1_433483_AA1414450.1	C17		GYR
TRIAE_CS42_5DL_TGACv1_434773_AA1441400.1	C17
TRIAE_CS42_5BL_TGACv1_404755_AA1310070.1	C17
TRIAE_CS42_5BL_TGACv1_404755_AA1310050.1	C17
Atauschii_EMT06716	C17
TRIAE_CS42_5DL_TGACv1_433664_AA1418760.1	C17
Turartu_TRIUR3_12847-P1	C17
TRIAE_CS42_5BL_TGACv1_406656_AA1348230.1	C17
Turartu_TRIUR3_04814-P1	C17
Atauschii_EMT02316	C17
TRIAE_CS42_5DL_TGACv1_433432_AA1413040.1	C17
TRIAE_CS42_5BL_TGACv1_404755_AA1310060.1	C17
TRIAE_CS42_5DL_TGACv1_433798_AA1422340.1	C17
TRIAE_CS42_5BL_TGACv1_408282_AA1362590.1	C17
Atauschii_EMT22074	C17
TRIAE_CS42_5BL_TGACv1_407908_AA1360200.1	C17		Paf1
Atauschii_EMT06717	C17
TRIAE_CS42_5BL_TGACv1_405552_AA1330090.2	C17
Turartu_TRIUR3_07380-P1	C17
Turartu_TRIUR3_07379-P1	C17
TRIAE_CS42_4AL_TGACv1_292698_AA0999500.1	C17
TRIAE_CS42_5DL_TGACv1_432999_AA1397410.1	C17
Atauschii_EMT26316	C17
TRIAE_CS42_4AL_TGACv1_291467_AA0994740.2	C17
TRIAE_CS42_5DL_TGACv1_432999_AA1397350.1	C17
Atauschii_EMT01898	C17
Osativa_LOC_Os08g29809.1	C17
TRIAE_CS42_5DL_TGACv1_434098_AA1429120.5	C17
Osativa_LOC_Os11g15500.1	C17
Osativa_LOC_Os11g17330.1	C17		Med9
Osativa_LOC_Os11g15190.1	C17		YozD
Bdistachyon_Bradi2g57534.1.p	C17
HORVU3Hr1G112930.1	C17		ISG65-75
Sitalica_Si034120m	C17
Turartu_TRIUR3_09524-P1	C17
TRIAE_CS42_7AL_TGACv1_557470_AA1781700.1	C17
TRIAE_CS42_7DL_TGACv1_602651_AA1963880.1	C17
Atauschii_EMT18671	C17
Sitalica_Si025910m	C17
Zmays_GRMZM5G898898_P01	C17
Sbicolor_Sobic.005G195000.1.p	C17
Bdistachyon_Bradi4g12877.1.p	C17
HORVU5Hr1G093970.1	C17
Turartu_TRIUR3_04615-P1	C17
TRIAE_CS42_5AL_TGACv1_375786_AA1227120.1	C17
TRIAE_CS42_5BL_TGACv1_406498_AA1346260.1	C17
TRIAE_CS42_5DL_TGACv1_433588_AA1416800.1	C17
Atauschii_EMT16184	C17
Osativa_LOC_Os12g37760.1	C17		Myosin_tail_1
Sitalica_Si021130m	C17
Sbicolor_Sobic.008G132000.1.p	C17
TRIAE_CS42_5BS_TGACv1_424234_AA1387820.1	C17
Turartu_TRIUR3_02661-P1	C17		Myosin_tail_1
TRIAE_CS42_3B_TGACv1_226949_AA0820360.1	C17
TRIAE_CS42_3DL_TGACv1_253194_AA0893730.1	C17
Atauschii_EMT17640	C17		Myosin_tail_1
Bdistachyon_Bradi4g04662.2.p	C17
Osativa_LOC_Os12g37770.1	C17
TRIAE_CS42_5BS_TGACv1_423872_AA1384440.1	C17
TRIAE_CS42_5DS_TGACv1_456554_AA1473950.1	C17
Atauschii_EMT33177	C17		Cro
Osativa_LOC_Os12g37740.1	C17
Sitalica_Si025340m	C17
Sbicolor_Sobic.008G131900.1.p	C17
Zmays_GRMZM2G454039_P01	C17
Bdistachyon_Bradi4g04655.2.p	C17
Bdistachyon_Bradi4g04657.1.p	C17
TRIAE_CS42_5AS_TGACv1_394216_AA1278890.1	C17
Turartu_TRIUR3_16216-P1	C17
Atauschii_EMT32735	C17
TRIAE_CS42_5DS_TGACv1_456704_AA1476570.1	C17
HORVU5Hr1G022730.13	C17
TRIAE_CS42_5BS_TGACv1_423200_AA1370410.1	C17
TRIAE_CS42_5DS_TGACv1_458173_AA1492550.1	C17		RVT_1
Atauschii_EMT32736	C17
Osativa_LOC_Os02g35210.1	C17
Atauschii_EMT28991	C17
Osativa_LOC_Os08g31800.1	C17
Sbicolor_Sobic.007G124800.1.p	C17
Sitalica_Si015718m	C17
Osativa_LOC_Os08g31780.1	C17
TRIAE_CS42_7DS_TGACv1_622070_AA2032260.1	C17
Atauschii_EMT02073	C17
Turartu_TRIUR3_12908-P1	C17
TRIAE_CS42_5DS_TGACv1_457082_AA1482010.1	C17
Atauschii_EMT33415	C17
Osativa_LOC_Os11g13410.1	C17
Sbicolor_Sobic.002G398100.1.p	C17
Sbicolor_Sobic.002G398200.1.p	C17
Zmays_GRMZM2G379770_P01	C17
Osativa_LOC_Os11g13510.1	C17
Osativa_LOC_Os11g13430.1	C17
Osativa_LOC_Os11g13440.1	C17
Osativa_LOC_Os08g29854.1	C17
Osativa_LOC_Os11g16530.1	C17
Bdistachyon_Bradi4g20527.2.p	C17
Osativa_LOC_Os11g16470.1	C17
Sitalica_Si025953m	C17
Osativa_LOC_Os12g17090.1	C17
Osativa_LOC_Os12g17490.1	C17		Cenp-F_leu_zip
Sitalica_Si024605m	C17
Sbicolor_Sobic.008G115700.1.p	C17
Osativa_LOC_Os12g17480.1	C17		Cenp-F_leu_zip
Osativa_LOC_Os12g17410.1	C17		Cenp-F_leu_zip
Sitalica_Si021268m	C17
Sbicolor_Sobic.008G138900.1.p	C17		Cenp-F_leu_zip
Sbicolor_Sobic.008G139100.1.p	C17
Sbicolor_Sobic.008G138700.1.p	C17		DUF342
TRIAE_CS42_1BS_TGACv1_049847_AA0162900.1	C17
Atauschii_EMT21202	C17
TRIAE_CS42_1DS_TGACv1_080537_AA0249730.1	C17
Osativa_LOC_Os02g17304.1	C17
Sitalica_Si021123m	C17
Sbicolor_Sobic.005G092200.1.p	C17
Sbicolor_Sobic.005G092000.1.p	C17
Sitalica_Si027507m	C17
Sitalica_Si015763m	C17
Sitalica_Si015762m	C17
Sitalica_Si013220m	C17		DUF2388
Sitalica_Si013199m	C17
Osativa_LOC_Os03g46550.1	C17
TRIAE_CS42_U_TGACv1_640941_AA2080000.2	C17
Atauschii_EMT11920	C17
TRIAE_CS42_1BL_TGACv1_031563_AA0116200.1	C17
TRIAE_CS42_1BL_TGACv1_031563_AA0116220.1	C17
Atauschii_EMT04834	C17
TRIAE_CS42_1BL_TGACv1_030595_AA0095150.1	C17
TRIAE_CS42_1BL_TGACv1_030595_AA0095160.2	C17
TRIAE_CS42_U_TGACv1_640941_AA2079940.1	C17
TRIAE_CS42_U_TGACv1_640941_AA2079970.1	C17
TRIAE_CS42_U_TGACv1_640941_AA2079990.1	C17
TRIAE_CS42_1DL_TGACv1_061863_AA0204590.1	C17
Turartu_TRIUR3_01037-P1	C17
TRIAE_CS42_6BL_TGACv1_499660_AA1588460.1	C17
TRIAE_CS42_7BL_TGACv1_577307_AA1871740.1	C17
TRIAE_CS42_7BL_TGACv1_577918_AA1886150.3	C17
TRIAE_CS42_7DL_TGACv1_602895_AA1971310.2	C17
Atauschii_EMT10830	C17
TRIAE_CS42_7BL_TGACv1_577905_AA1885760.1	C17
TRIAE_CS42_3DS_TGACv1_271475_AA0899750.1	C17
HORVU7Hr1G121200.2	C17
TRIAE_CS42_7DL_TGACv1_602895_AA1971300.1	C17
Atauschii_EMT28550	C17
TRIAE_CS42_7BL_TGACv1_577483_AA1876490.1	C17
Turartu_TRIUR3_01039-P1	C17
TRIAE_CS42_3DS_TGACv1_271475_AA0899740.2	C17
TRIAE_CS42_7BL_TGACv1_578662_AA1898420.4	C17		DUF761
HORVU7Hr1G115950.11	C17
HORVU7Hr1G115990.1	C17
TRIAE_CS42_U_TGACv1_659565_AA2152110.1	C17
Osativa_LOC_Os12g31160.1	C17
TRIAE_CS42_5AS_TGACv1_392717_AA1263510.1	C17
Bdistachyon_Bradi4g07017.1.p	C17
Sbicolor_Sobic.002G393800.1.p	C17		Thioredoxin
HORVU3Hr1G001250.2	C17		Thioredoxin
Bdistachyon_Bradi3g58937.5.p	C17		Thioredoxin
Turartu_TRIUR3_06401-P1	C17		Thioredoxin
TRIAE_CS42_U_TGACv1_643753_AA2134670.1	C17		Thioredoxin
TRIAE_CS42_3DS_TGACv1_271732_AA0907080.1	C17		Thioredoxin
TRIAE_CS42_3B_TGACv1_221086_AA0729800.1	C17		Thioredoxin
Atauschii_EMT29051	C17		Thioredoxin
Bdistachyon_Bradi4g01117.2.p	C17
TRIAE_CS42_1BS_TGACv1_049911_AA0164100.1	C17
TRIAE_CS42_1AL_TGACv1_000589_AA0015320.1	C17		ComK
TRIAE_CS42_1DL_TGACv1_061671_AA0201380.1	C17
TRIAE_CS42_5BL_TGACv1_405137_AA1320990.2	C17
HORVU6Hr1G057110.1	C17
Atauschii_EMT00283	C17
TRIAE_CS42_6AL_TGACv1_470884_AA1497470.1	C17
Turartu_TRIUR3_29207-P1	C17
TRIAE_CS42_5DL_TGACv1_434234_AA1432230.1	C17
Atauschii_EMT15820	C17
TRIAE_CS42_1DS_TGACv1_080966_AA0256170.1	C17
Turartu_TRIUR3_19828-P1	C17
TRIAE_CS42_1BS_TGACv1_049464_AA0154200.1	C17
Osativa_LOC_Os07g27370.1	C17
Osativa_LOC_Os11g14380.1	C17
Osativa_LOC_Os06g06860.1	C17
Osativa_LOC_Os06g06850.1	C17
Sitalica_Si028856m	C17
Sitalica_Si032489m	C17
Sitalica_Si032502m	C17
Sitalica_Si033409m	C17
Sitalica_Si032452m	C17
Sitalica_Si028970m	C17
Sbicolor_Sobic.002G031100.1.p	C17
Osativa_LOC_Os08g07950.1	C17		DUF4371
Osativa_LOC_Os08g07890.1	C17		Pkinase_Tyr
Osativa_LOC_Os08g07774.1	C17
TRIAE_CS42_U_TGACv1_640739_AA2072120.1	C17
TRIAE_CS42_3DS_TGACv1_273772_AA0933380.1	C17
Atauschii_EMT15766	C17
Sbicolor_Sobic.007G060900.1.p	C17
Bdistachyon_Bradi4g02825.1.p	C17
Bdistachyon_Bradi3g15594.1.p	C17
Bdistachyon_Bradi3g15592.1.p	C17
Turartu_TRIUR3_32441-P1	C17
TRIAE_CS42_1AS_TGACv1_019050_AA0059010.1	C17
TRIAE_CS42_1BL_TGACv1_030328_AA0086820.1	C17
TRIAE_CS42_7BL_TGACv1_576894_AA1858910.1	C17
Bdistachyon_Bradi4g41708.1.p	C17
Bdistachyon_Bradi3g15593.1.p	C17
TRIAE_CS42_1BS_TGACv1_049755_AA0160920.3	C17
TRIAE_CS42_1DS_TGACv1_081118_AA0257800.1	C17
Atauschii_EMT08315	C17
Turartu_TRIUR3_32424-P1	C17		DUF1461
TRIAE_CS42_1AS_TGACv1_019781_AA0071410.2	C17
Zmays_GRMZM5G837251_P01	C17
TRIAE_CS42_7BL_TGACv1_580025_AA1911490.1	C17
HORVU7Hr1G111700.2	C17		DUF2408
HORVU7Hr1G111630.5	C17		DUF2408
TRIAE_CS42_7DL_TGACv1_604942_AA2003230.1	C17		DUF2408
Atauschii_EMT20152	C17		DUF2408
TRIAE_CS42_7AL_TGACv1_557829_AA1786770.3	C17
Bdistachyon_Bradi5g03989.1.p	C17
Bdistachyon_Bradi1g55672.1.p	C17
TRIAE_CS42_1BS_TGACv1_049498_AA0155020.1	C17
Bdistachyon_Bradi4g40482.1.p	C17
Atauschii_EMT32706	C17
Turartu_TRIUR3_07291-P1	C17
Triticum_aestivum_Lr10	C17
TRIAE_CS42_1BS_TGACv1_049522_AA0155720.1	C17
Bdistachyon_Bradi2g39537.1.p	C17
TRIAE_CS42_1BS_TGACv1_050018_AA0166040.2	C17
Bdistachyon_Bradi2g39622.1.p	C17
Bdistachyon_Bradi2g39648.1.p	C17		Syntaxin-6_N
Bdistachyon_Bradi2g39666.1.p	C17
Osativa_LOC_Os08g28460.1	C17
Sbicolor_Sobic.009G046500.1.p	C17
Bdistachyon_Bradi3g34723.1.p	C17
Bdistachyon_Bradi3g34697.2.p	C17
HORVU7Hr1G096640.1	C17
Atauschii_EMT23977	C17
TRIAE_CS42_7DL_TGACv1_603422_AA1983410.3	C17
TRIAE_CS42_7BL_TGACv1_577541_AA1878260.1	C17
Turartu_TRIUR3_22220-P1	C17
TRIAE_CS42_7AL_TGACv1_557921_AA1787730.1	C17
Sbicolor_Sobic.009G052000.1.p	C17
Bdistachyon_Bradi3g14033.1.p	C17
HORVU6Hr1G075320.1	C17
Bdistachyon_Bradi3g34722.1.p	C17
Osativa_LOC_Os08g28540.1	C17
Osativa_LOC_Os08g28570.1	C17
Sitalica_Si025366m	C17
HORVU5Hr1G006960.7	C17
HORVU5Hr1G007040.1	C17
TRIAE_CS42_5BS_TGACv1_424255_AA1388100.1	C17
TRIAE_CS42_5BS_TGACv1_424211_AA1387580.1	C17
TRIAE_CS42_5DS_TGACv1_457395_AA1485910.1	C17
Turartu_TRIUR3_17503-P1	C17
TRIAE_CS42_2BL_TGACv1_129815_AA0397050.1	C17
TRIAE_CS42_2DL_TGACv1_158249_AA0513540.2	C17
Atauschii_EMT08849	C17
Bdistachyon_Bradi4g02552.1.p	C17
Bdistachyon_Bradi4g02528.1.p	C17
Bdistachyon_Bradi4g02625.1.p	C17
Bdistachyon_Bradi4g02535.2.p	C17
Bdistachyon_Bradi4g02544.1.p	C17
TRIAE_CS42_6AL_TGACv1_472855_AA1526610.1	C17
Atauschii_EMT08787	C17
Bdistachyon_Bradi3g15277.2.p	C17
Turartu_TRIUR3_00406-P1	C17
TRIAE_CS42_6AL_TGACv1_474872_AA1536010.1	C17
HORVU6Hr1G084930.1	C17
Atauschii_EMT01897	C17
TRIAE_CS42_5DL_TGACv1_432999_AA1397360.1	C17
TRIAE_CS42_U_TGACv1_640702_AA2070090.1	C17
TRIAE_CS42_U_TGACv1_640702_AA2069970.1	C17
TRIAE_CS42_U_TGACv1_640785_AA2074350.1	C17
Atauschii_EMT10228	C17
TRIAE_CS42_5DL_TGACv1_435741_AA1454200.1	C17
TRIAE_CS42_6AL_TGACv1_473235_AA1529530.1	C17
TRIAE_CS42_U_TGACv1_640785_AA2074220.1	C17
TRIAE_CS42_6AL_TGACv1_472227_AA1519470.1	C17
TRIAE_CS42_4AL_TGACv1_288463_AA0949300.1	C17
TRIAE_CS42_7DS_TGACv1_623008_AA2048490.1	C17
Atauschii_EMT18729	C17
Bdistachyon_Bradi3g60446.1.p	C17
Turartu_TRIUR3_00405-P1	C17
TRIAE_CS42_6AL_TGACv1_474872_AA1536020.1	C17
Bdistachyon_Bradi4g03005.1.p	C17
TRIAE_CS42_6BS_TGACv1_514389_AA1659150.1	C17
HORVU0Hr1G015160.2	C17
HORVU6Hr1G014320.2	C17
Turartu_TRIUR3_22407-P1	C17
TRIAE_CS42_U_TGACv1_641328_AA2092090.1	C17
Atauschii_EMT09436	C17
Atauschii_EMT23573	C17
TRIAE_CS42_6AL_TGACv1_472432_AA1522130.1	C17
HORVU6Hr1G094200.2	C17
TRIAE_CS42_U_TGACv1_640702_AA2069890.1	C17
Atauschii_EMT08393	C17
TRIAE_CS42_U_TGACv1_643081_AA2127000.1	C17
TRIAE_CS42_U_TGACv1_640702_AA2069910.1	C17
TRIAE_CS42_6AL_TGACv1_472227_AA1519480.1	C17
Turartu_TRIUR3_04451-P1	C17
HORVU6Hr1G094170.1	C17
TRIAE_CS42_6DL_TGACv1_526431_AA1683270.2	C17
TRIAE_CS42_6AL_TGACv1_474633_AA1535610.1	C17
TRIAE_CS42_6AL_TGACv1_473235_AA1529540.1	C17
TRIAE_CS42_U_TGACv1_640702_AA2069960.1	C17
Turartu_TRIUR3_06762-P1	C17
Turartu_TRIUR3_00402-P1	C17		zf-CCHC
TRIAE_CS42_6AL_TGACv1_474334_AA1534970.1	C17
Atauschii_EMT23570	C17
Turartu_TRIUR3_20856-P1	C17
TRIAE_CS42_6AL_TGACv1_471511_AA1510170.1	C17
TRIAE_CS42_U_TGACv1_640702_AA2070110.1	C17
TRIAE_CS42_6AL_TGACv1_473863_AA1533280.1	C17
TRIAE_CS42_6DL_TGACv1_526431_AA1683210.1	C17
Turartu_TRIUR3_06763-P1	C17
TRIAE_CS42_U_TGACv1_640702_AA2070000.1	C17
TRIAE_CS42_U_TGACv1_640785_AA2074330.1	C17		DUF4283
Atauschii_EMT13988	C17
TRIAE_CS42_U_TGACv1_640702_AA2070070.1	C17
TRIAE_CS42_6AL_TGACv1_471361_AA1507650.1	C17
TRIAE_CS42_6AL_TGACv1_471511_AA1510160.1	C17
TRIAE_CS42_6DL_TGACv1_526431_AA1683310.1	C17
TRIAE_CS42_6DL_TGACv1_528421_AA1714010.1	C17
TRIAE_CS42_6BL_TGACv1_499375_AA1580320.1	C17
TRIAE_CS42_6AL_TGACv1_472383_AA1521470.1	C17
TRIAE_CS42_6AL_TGACv1_472383_AA1521490.1	C17
TRIAE_CS42_6BL_TGACv1_499375_AA1580290.1	C17
HORVU6Hr1G092540.1	C17
TRIAE_CS42_6BL_TGACv1_499375_AA1580270.1	C17
TRIAE_CS42_6BL_TGACv1_499375_AA1580360.1	C17
TRIAE_CS42_6DL_TGACv1_527128_AA1699030.1	C17
TRIAE_CS42_6AL_TGACv1_474300_AA1534900.1	C17
Atauschii_EMT03494	C17
TRIAE_CS42_6BL_TGACv1_499375_AA1580280.1	C17
TRIAE_CS42_5BS_TGACv1_423339_AA1374640.1	C17		Jacalin
TRIAE_CS42_5DS_TGACv1_457240_AA1484140.1	C17		Jacalin
Atauschii_EMT08321	C17		Jacalin
Osativa_LOC_Os11g32210.1	C17		Jacalin
Osativa_LOC_Os11g32170.1	C17		Jacalin
HORVU5Hr1G063690.7	C17		Jacalin
TRIAE_CS42_4AL_TGACv1_288329_AA0945000.2	C17
HORVU2Hr1G122810.1	C17
TRIAE_CS42_2DL_TGACv1_158220_AA0512890.4	C17		NAM-associated
TRIAE_CS42_2BL_TGACv1_131995_AA0434270.1	C17
TRIAE_CS42_2AL_TGACv1_094090_AA0292380.1	C17		Jacalin
Sbicolor_Sobic.005G105600.1.p	C17
Osativa_LOC_Os02g19890.1	C17		Jacalin
Sbicolor_Sobic.005G119400.1.p	C17		DAHP_synth_1
Sitalica_Si028362m	C17		Jacalin
TRIAE_CS42_2BS_TGACv1_146484_AA0466280.1	C17		Jacalin
TRIAE_CS42_2BS_TGACv1_147287_AA0481160.1	C17		Jacalin
TRIAE_CS42_2DS_TGACv1_178893_AA0602280.1	C17		Jacalin
Atauschii_EMT07330	C17		Jacalin
HORVU2Hr1G012010.2	C17		Jacalin
TRIAE_CS42_2BS_TGACv1_147616_AA0485600.1	C17		Plant_tran
TRIAE_CS42_2BS_TGACv1_148639_AA0494290.2	C17
HORVU6Hr1G028220.1	C17
Sbicolor_Sobic.008G172900.1.p	C17
TRIAE_CS42_6DS_TGACv1_544130_AA1746640.1	C17
Atauschii_EMT08587	C17
Bdistachyon_Bradi3g03465.1.p	C17
TRIAE_CS42_2DL_TGACv1_158406_AA0517840.1	C17
TRIAE_CS42_2BL_TGACv1_129540_AA0387750.1	C17
TRIAE_CS42_2AL_TGACv1_095990_AA0316410.1	C17
Atauschii_EMT28471	C17
Turartu_TRIUR3_27351-P1	C17
TRIAE_CS42_2DL_TGACv1_158262_AA0513930.1	C17
TRIAE_CS42_2DL_TGACv1_158245_AA0513420.1	C17
Atauschii_EMT28475	C17
Osativa_LOC_Os11g43700.1	C17
Osativa_LOC_Os10g03570.1	C17
Osativa_LOC_Os01g41890.1	C17
Sitalica_Si000215m	C17
Bdistachyon_Bradi3g60981.1.p	C17
Bdistachyon_Bradi4g01687.2.p	C17
HORVU7Hr1G095630.11	C17
TRIAE_CS42_7BS_TGACv1_592160_AA1932130.1	C17
TRIAE_CS42_7AS_TGACv1_571520_AA1848300.1	C17		Not1
Atauschii_EMT30536	C17
TRIAE_CS42_7DS_TGACv1_622461_AA2040020.1	C17
Atauschii_EMT30537	C17		Exo_endo_phos
TRIAE_CS42_7BS_TGACv1_593766_AA1954310.1	C17
Atauschii_EMT30574	C17
TRIAE_CS42_U_TGACv1_641734_AA2102790.1	C17
Turartu_TRIUR3_25430-P1	C17
TRIAE_CS42_7AS_TGACv1_570369_AA1834600.1	C17
TRIAE_CS42_7AS_TGACv1_571773_AA1849800.1	C17
TRIAE_CS42_7AS_TGACv1_569689_AA1821810.1	C17
TRIAE_CS42_7BS_TGACv1_592160_AA1932110.1	C17
TRIAE_CS42_7BS_TGACv1_592160_AA1932120.1	C17		GIT1_C
HORVU7Hr1G023770.1	C17
Atauschii_EMT30573	C17
TRIAE_CS42_7DS_TGACv1_621585_AA2020130.1	C17
TRIAE_CS42_7AS_TGACv1_571520_AA1848290.5	C17
Turartu_TRIUR3_14980-P1	C17
Atauschii_EMT01588	C17		DUF676
TRIAE_CS42_U_TGACv1_641734_AA2102780.1	C17
HORVU7Hr1G023820.2	C17
TRIAE_CS42_7BS_TGACv1_592160_AA1932090.1	C17
HORVU7Hr1G023750.1	C17
HORVU7Hr1G023730.1	C17
Bdistachyon_Bradi2g60434.1.p	C17
Bdistachyon_Bradi2g60418.1.p	C17		DivIVA
TRIAE_CS42_3DL_TGACv1_251115_AA0877630.1	C17
TRIAE_CS42_3B_TGACv1_222925_AA0773320.1	C17
TRIAE_CS42_3B_TGACv1_222614_AA0767860.1	C17
TRIAE_CS42_3B_TGACv1_220836_AA0720910.1	C17
Turartu_TRIUR3_02810-P1	C17		RloB
Atauschii_EMT01249	C17
TRIAE_CS42_3B_TGACv1_227794_AA0824720.3	C17
HORVU3Hr1G104770.2	C17
TRIAE_CS42_3B_TGACv1_223943_AA0789930.1	C17
Atauschii_EMT00433	C17
TRIAE_CS42_3DL_TGACv1_253083_AA0893300.1	C17
TRIAE_CS42_3B_TGACv1_222925_AA0773310.1	C17
Atauschii_EMT27526	C17
Turartu_TRIUR3_02174-P1	C17
TRIAE_CS42_3AL_TGACv1_197006_AA0664310.1	C17
TRIAE_CS42_3AL_TGACv1_195377_AA0648760.1	C17
Turartu_TRIUR3_02175-P1	C17
TRIAE_CS42_3B_TGACv1_221808_AA0750260.1	C17
TRIAE_CS42_3DL_TGACv1_251115_AA0877660.1	C17
TRIAE_CS42_3DL_TGACv1_251115_AA0877620.1	C17
Atauschii_EMT27527	C17
Atauschii_EMT00476	C17
TRIAE_CS42_3DL_TGACv1_253083_AA0893290.1	C17
Triticum_monococcum_Chr3AmL_sr35_CNL9	C17
Turartu_TRIUR3_27261-P1	C17
TRIAE_CS42_7AS_TGACv1_569126_AA1808060.1	C17
Bdistachyon_Bradi2g39067.1.p	C17
Turartu_TRIUR3_06134-P1	C17		DHC_N2
Bdistachyon_Bradi2g39091.1.p	C17
Bdistachyon_Bradi2g39074.1.p	C17
Bdistachyon_Bradi2g38982.1.p	C17
TRIAE_CS42_1DS_TGACv1_080866_AA0254940.1	C17
Atauschii_EMT05779	C17
TRIAE_CS42_7BL_TGACv1_578906_AA1901740.1	C17
TRIAE_CS42_7DL_TGACv1_602601_AA1962130.2	C17
TRIAE_CS42_7BL_TGACv1_578643_AA1898270.2	C17
TRIAE_CS42_7DL_TGACv1_602601_AA1962220.1	C17
Turartu_TRIUR3_00772-P1	C17
HORVU7Hr1G121050.1	C17
HORVU7Hr1G121150.11	C17
TRIAE_CS42_1BS_TGACv1_049690_AA0159620.2	C17
Turartu_TRIUR3_14499-P1	C17
Turartu_TRIUR3_08139-P1	C17
TRIAE_CS42_1BS_TGACv1_051262_AA0178870.1	C17
Turartu_TRIUR3_14518-P1	C17
TRIAE_CS42_1DS_TGACv1_080879_AA0255090.1	C17
Atauschii_EMT33476	C17
Atauschii_EMT24304	C17
Atauschii_EMT21328	C17		Pkinase
Atauschii_EMT31059	C17
TRIAE_CS42_1AS_TGACv1_021456_AA0081750.2	C17
HORVU5Hr1G085330.5	C17
TRIAE_CS42_5DL_TGACv1_436016_AA1457260.1	C17
Atauschii_EMT29818	C17
HORVU5Hr1G085290.2	C17
TRIAE_CS42_5AL_TGACv1_375763_AA1226840.1	C17
Atauschii_EMT22823	C17
TRIAE_CS42_5DL_TGACv1_434057_AA1428070.3	C17
TRIAE_CS42_3B_TGACv1_220873_AA0722090.1	C17
TRIAE_CS42_3AS_TGACv1_212079_AA0697440.1	C17
HORVU3Hr1G002130.3	C17
TRIAE_CS42_3DS_TGACv1_273143_AA0928850.1	C17
Atauschii_EMT11635	C17
TRIAE_CS42_2DS_TGACv1_179476_AA0607430.3	C17		DevR
Atauschii_EMT26567	C17		DevR
TRIAE_CS42_2BS_TGACv1_147302_AA0481470.2	C17
Turartu_TRIUR3_00797-P1	C17
TRIAE_CS42_7AS_TGACv1_569320_AA1813420.1	C17
TRIAE_CS42_2DS_TGACv1_177302_AA0572740.4	C17
TRIAE_CS42_2DS_TGACv1_177302_AA0572780.1	C17
Atauschii_EMT16497	C17
HORVU2Hr1G004150.2	C17		DUF3552
TRIAE_CS42_2BS_TGACv1_146307_AA0462160.2	C17
TRIAE_CS42_2BS_TGACv1_147593_AA0485320.1	C17		DUF3552
TRIAE_CS42_2DS_TGACv1_177717_AA0583130.1	C17
Turartu_TRIUR3_20816-P1	C17
Atauschii_EMT04400	C17
TRIAE_CS42_2AS_TGACv1_112164_AA0331960.1	C17		DUF3552
TRIAE_CS42_4AL_TGACv1_292065_AA0997580.2	C17
TRIAE_CS42_4AL_TGACv1_291322_AA0993830.1	C17
TRIAE_CS42_2AS_TGACv1_112164_AA0331970.1	C17		DUF3552
TRIAE_CS42_2BS_TGACv1_146307_AA0462120.1	C17
TRIAE_CS42_2AS_TGACv1_112164_AA0332030.1	C17
TRIAE_CS42_2BS_TGACv1_147748_AA0487290.1	C17
HORVU2Hr1G004070.4	C17
TRIAE_CS42_2BS_TGACv1_145841_AA0446360.1	C17
Turartu_TRIUR3_13946-P1	C17
TRIAE_CS42_1AL_TGACv1_002621_AA0043770.1	C17
Atauschii_EMT05015	C17
TRIAE_CS42_1DL_TGACv1_062585_AA0216870.1	C17
TRIAE_CS42_1BS_TGACv1_049801_AA0161810.1	C17		DBD_Tnp_Mut
Bdistachyon_Bradi2g39393.1.p	C17
Bdistachyon_Bradi2g39247.1.p	C17
Atauschii_EMT28227	C17
TRIAE_CS42_1BS_TGACv1_049801_AA0161750.1	C17
Turartu_TRIUR3_15246-P1	C17
TRIAE_CS42_1BS_TGACv1_050120_AA0167720.2	C17
HORVU1Hr1G004140.1	C17
TRIAE_CS42_1AS_TGACv1_019783_AA0071430.1	C17
Aegilops_tauschii_sr33_RGA1e	C17
TRIAE_CS42_1DS_TGACv1_080396_AA0247300.1	C17
TRIAE_CS42_1DS_TGACv1_080548_AA0249910.1	C17
HORVU1Hr1G004080.1	C17
TRIAE_CS42_1AS_TGACv1_019922_AA0072860.1	C17
Turartu_TRIUR3_11214-P1	C17
TRIAE_CS42_1BS_TGACv1_049983_AA0165390.2	C17
TRIAE_CS42_U_TGACv1_642958_AA2125390.1	C17
Triticum_monococcum_Mla1	C17
TRIAE_CS42_1BS_TGACv1_050434_AA0171990.1	C17
Atauschii_EMT09726	C17
Hordeum_vulgare_MLA1	C17
Hordeum_vulgare_Mla8	C17
HORVU1Hr1G012190.1	C17
Hordeum_vulgare_Mla6	C17
Hordeum_vulgare_Mla12	C17
Hordeum_vulgare_MLA13	C17
Hordeum_vulgare_MLA10	C17
Turartu_TRIUR3_25827-P1	C17
TRIAE_CS42_1BS_TGACv1_050120_AA0167710.1	C17
Atauschii_EMT20351	C17
TRIAE_CS42_U_TGACv1_642206_AA2113340.1	C17
TRIAE_CS42_1DS_TGACv1_080396_AA0247320.10	C17
Atauschii_EMT09966	C17
TRIAE_CS42_1AS_TGACv1_019922_AA0072830.1	C17
Turartu_TRIUR3_15660-P1	C17
TRIAE_CS42_1AS_TGACv1_020217_AA0075770.1	C17
Osativa_LOC_Os12g36690.1	C17
Osativa_LOC_Os12g36730.1	C17
Osativa_LOC_Os12g36720.1	C17		EzrA
Osativa_LOC_Os12g33160.1	C17
TRIAE_CS42_1BS_TGACv1_049446_AA0154020.1	C17
Bdistachyon_Bradi4g12678.1.p	C17
Bdistachyon_Bradi4g09577.1.p	C17
Turartu_TRIUR3_09136-P1	C17
TRIAE_CS42_7AL_TGACv1_561038_AA1802890.1	C17
Osativa_LOC_Os11g34920.1	C17
Zmays_AC195587.4_FGP004	C17		Abhydrolase_6
Zmays_GRMZM2G074496_P01	C17
Sbicolor_Sobic.005G128000.1.p	C17
Sitalica_Si025958m	C17
TRIAE_CS42_7AL_TGACv1_556099_AA1755600.1	C17
TRIAE_CS42_7DL_TGACv1_603776_AA1989080.1	C17
Bdistachyon_Bradi4g16492.2.p	C17
TRIAE_CS42_5BL_TGACv1_407059_AA1352980.1	C17
Turartu_TRIUR3_02650-P1	C17		DUF3615
HORVU5Hr1G068380.3	C17
TRIAE_CS42_4DL_TGACv1_342903_AA1125080.1	C17
Atauschii_EMT29516	C17
TRIAE_CS42_4BL_TGACv1_322363_AA1070890.2	C17
Turartu_TRIUR3_25262-P1	C17
TRIAE_CS42_5AL_TGACv1_374482_AA1201290.1	C17		TPR_8
TRIAE_CS42_1BS_TGACv1_049622_AA0158300.1	C17
Triticum_aestivum_Chr1BS_YR10	C17
TRIAE_CS42_1AS_TGACv1_020083_AA0074570.4	C17
Aegilops_tauschii_Chr1DS_AF509533	C17
TRIAE_CS42_1DS_TGACv1_080167_AA0242060.3	C17
TRIAE_CS42_1AS_TGACv1_020268_AA0076130.1	C17
Atauschii_EMT21330	C17
Turartu_TRIUR3_00395-P1	C17
Turartu_TRIUR3_10696-P1	C17
TRIAE_CS42_2BL_TGACv1_129890_AA0398860.1	C17
TRIAE_CS42_2DL_TGACv1_160074_AA0546400.2	C17
Atauschii_EMT31190	C17
Atauschii_EMT31192	C17
HORVU2Hr1G040600.1	C17
HORVU2Hr1G119380.2	C17
HORVU2Hr1G011300.1	C17		AUX_IAA
Turartu_TRIUR3_08940-P1	C17
Atauschii_EMT31187	C17
TRIAE_CS42_2BL_TGACv1_129648_AA0391650.3	C17
TRIAE_CS42_2DL_TGACv1_158930_AA0528990.1	C17
Turartu_TRIUR3_16953-P1	C17
Turartu_TRIUR3_24335-P1	C17
Atauschii_EMT31188	C17
Turartu_TRIUR3_26690-P1	C17
TRIAE_CS42_2BL_TGACv1_129697_AA0392930.3	C17
TRIAE_CS42_2DL_TGACv1_160646_AA0552600.1	C17		DUF761
Atauschii_EMT31191	C17		Exo_endo_phos
Osativa_LOC_Os01g24820.1	C17
Sbicolor_Sobic.010G146500.1.p	C17
Atauschii_EMT13986	C17
TRIAE_CS42_6DL_TGACv1_527914_AA1709870.1	C17
TRIAE_CS42_6DL_TGACv1_527914_AA1709860.1	C17
TRIAE_CS42_1DS_TGACv1_080131_AA0240890.1	C17
Atauschii_EMT06331	C17
TRIAE_CS42_3DS_TGACv1_273595_AA0932390.1	C17
Bdistachyon_Bradi4g10641.1.p	C17
Bdistachyon_Bradi4g10675.1.p	C17
HORVU3Hr1G099360.5	C17
TRIAE_CS42_3DL_TGACv1_251833_AA0885360.1	C17
Atauschii_EMT24259	C17
Sbicolor_Sobic.005G222900.1.p	C17
Sbicolor_Sobic.005G222600.1.p	C17
Zmays_GRMZM2G002656_P01	C17		NAD_binding_2
Sbicolor_Sobic.005G223700.1.p	C17		Apolipoprotein
Sbicolor_Sobic.005G224000.1.p	C17		Apolipoprotein
Sbicolor_Sobic.005G223600.1.p	C17		Apolipoprotein
Sbicolor_Sobic.005G224200.1.p	C17		Apolipoprotein
Sbicolor_Sobic.008G010700.1.p	C17
Sitalica_Si025949m	C17
Sbicolor_Sobic.005G192100.1.p	C17
Sitalica_Si025930m	C17
Sitalica_Si000236m	C17		VacJ
Sitalica_Si027388m	C17
Zmays_GRMZM2G077068_P01	C17
Sbicolor_Sobic.005G192400.1.p	C17
Sbicolor_Sobic.005G192300.1.p	C17
Sbicolor_Sobic.005G193300.1.p	C17
Osativa_LOC_Os02g18510.1	C17		Chlorophyllase
Sitalica_Si027952m	C17
Sitalica_Si025956m	C17
Sitalica_Si028284m	C17
Sitalica_Si028143m	C17
Sitalica_Si026058m	C17
Sitalica_Si025919m	C17
Sitalica_Si025864m	C17
Bdistachyon_Bradi4g12666.1.p	C17
Bdistachyon_Bradi4g12737.1.p	C17
Sbicolor_Sobic.008G023300.1.p	C17
Zmays_GRMZM2G004412_P01	C17
Zmays_GRMZM5G819919_P01	C17
Zmays_GRMZM2G180254_P01	C17
Zmays_GRMZM2G180244_P01	C17
TRIAE_CS42_6BS_TGACv1_513277_AA1636910.1	C17
TRIAE_CS42_2DL_TGACv1_158406_AA0517790.2	C17
TRIAE_CS42_2AL_TGACv1_094333_AA0295930.1	C17
Turartu_TRIUR3_09138-P1	C17
Bdistachyon_Bradi4g09587.4.p	C17
TRIAE_CS42_1BS_TGACv1_049446_AA0154000.1	C17
Bdistachyon_Bradi3g39933.1.p	C17
Bdistachyon_Bradi4g44575.1.p	C17
Bdistachyon_Bradi4g44603.1.p	C17		Laminin_II
Bdistachyon_Bradi4g44550.1.p	C17		Laminin_II
Bdistachyon_Bradi4g44642.1.p	C17
Bdistachyon_Bradi4g44227.1.p	C17		DUF3542
Bdistachyon_Bradi4g44217.3.p	C17
Atauschii_EMT23189	C17
HORVU7Hr1G100300.16	C17
TRIAE_CS42_7BL_TGACv1_577389_AA1874160.2	C17
TRIAE_CS42_7AL_TGACv1_557033_AA1775510.2	C17
HORVU7Hr1G100250.47	C17
TRIAE_CS42_7AL_TGACv1_557033_AA1775540.1	C17
TRIAE_CS42_7BL_TGACv1_577389_AA1874150.3	C17
TRIAE_CS42_7DL_TGACv1_604123_AA1994090.1	C17
TRIAE_CS42_4BL_TGACv1_321725_AA1064690.1	C17		Motile_Sperm
Bdistachyon_Bradi2g03588.1.p	C17
TRIAE_CS42_3AS_TGACv1_212267_AA0699370.1	C17
TRIAE_CS42_3B_TGACv1_224189_AA0793600.1	C17
Turartu_TRIUR3_16440-P1	C17
Atauschii_EMT18740	C17
TRIAE_CS42_3DS_TGACv1_271674_AA0905270.1	C17
TRIAE_CS42_2DS_TGACv1_177189_AA0568310.1	C17
TRIAE_CS42_2AS_TGACv1_114092_AA0363960.3	C17
Turartu_TRIUR3_15915-P1	C17
TRIAE_CS42_2AS_TGACv1_114092_AA0363950.2	C17
TRIAE_CS42_6BS_TGACv1_516080_AA1673690.1	C17
Atauschii_EMT13940	C17
TRIAE_CS42_6DS_TGACv1_542472_AA1721540.1	C17
TRIAE_CS42_6BS_TGACv1_513767_AA1649040.1	C17
TRIAE_CS42_6BS_TGACv1_515091_AA1667200.2	C17
TRIAE_CS42_4AL_TGACv1_288184_AA0939890.1	C17
TRIAE_CS42_4AL_TGACv1_288220_AA0940980.1	C17
TRIAE_CS42_4AL_TGACv1_290692_AA0988280.1	C17
Atauschii_EMT33731	C17
TRIAE_CS42_4AL_TGACv1_290550_AA0986660.1	C17
TRIAE_CS42_7DS_TGACv1_622223_AA2035780.1	C17		MULE
TRIAE_CS42_4AL_TGACv1_288887_AA0960640.1	C17
TRIAE_CS42_7AS_TGACv1_570723_AA1839840.1	C17
Atauschii_EMT23027	C17
TRIAE_CS42_7AS_TGACv1_569126_AA1807940.1	C17
TRIAE_CS42_4AL_TGACv1_289506_AA0972140.1	C17
Turartu_TRIUR3_09506-P1	C17
TRIAE_CS42_4AL_TGACv1_291830_AA0996770.1	C17
TRIAE_CS42_4AL_TGACv1_288585_AA0952990.1	C17
TRIAE_CS42_4AL_TGACv1_288220_AA0941110.1	C17
TRIAE_CS42_4AL_TGACv1_288220_AA0941070.1	C17
HORVU7Hr1G000230.45	C17
Atauschii_EMT24075	C17
Turartu_TRIUR3_08848-P1	C17
TRIAE_CS42_7AS_TGACv1_569292_AA1812580.1	C17
Sitalica_Si021041m	C17		DUF3542
Atauschii_EMT23750	C17
HORVU3Hr1G099740.7	C17
Osativa_LOC_Os06g33360.1	C17
Sitalica_Si027935m	C17
Sbicolor_Sobic.005G076500.1.p	C17
Zmays_GRMZM2G098677_P01	C17
Sbicolor_Sobic.005G208000.1.p	C17
Sbicolor_Sobic.005G226400.1.p	C17
Zmays_GRMZM2G094664_P01	C17
Zmays_GRMZM2G076474_P01	C17
Zmays_GRMZM2G142680_P01	C17
Sitalica_Si025900m	C17
Sitalica_Si025867m	C17
Sitalica_Si025942m	C17
Sitalica_Si024842m	C17
Sitalica_Si016184m	C17		zf-C2H2_6
Osativa_LOC_Os11g27440.1	C17
Osativa_LOC_Os11g03650.1	C17
Sitalica_Si025902m	C17
Osativa_LOC_Os08g07330.2	C17
Osativa_LOC_Os08g07340.1	C17
Oryza_sativa_Pi36	C17
Sbicolor_Sobic.009G049500.1.p	C17		WD40
Sitalica_Si025895m	C17
Osativa_LOC_Os05g15040.1	C17		WD40
Sbicolor_Sobic.009G049800.1.p	C17		WD40
Sbicolor_Sobic.009G049600.1.p	C17		WD40
Sbicolor_Sobic.009G004700.1.p	C17
Osativa_LOC_Os11g37860.1	C17
Osativa_LOC_Os07g19320.1	C17
Osativa_LOC_Os11g37870.1	C17
Osativa_LOC_Os11g37880.1	C17
Osativa_LOC_Os11g37850.1	C17
Osativa_LOC_Os11g37780.1	C17
Osativa_LOC_Os11g37774.1	C17
Osativa_LOC_Os11g37740.1	C17
Osativa_LOC_Os11g37759.1	C17
TRIAE_CS42_U_TGACv1_640891_AA2078350.1	C17
TRIAE_CS42_6AS_TGACv1_485905_AA1553930.1	C17
TRIAE_CS42_6DS_TGACv1_542471_AA1721330.3	C17
Atauschii_EMT00842	C17
TRIAE_CS42_6DS_TGACv1_544471_AA1748440.1	C17
Atauschii_EMT01791	C17
Zmays_GRMZM2G065692_P01	C17		PAH
Zmays_GRMZM2G003755_P01	C17		PAH
Atauschii_EMT12636	C17
TRIAE_CS42_U_TGACv1_640691_AA2068730.1	C17
TRIAE_CS42_6BS_TGACv1_513154_AA1632250.2	C17
TRIAE_CS42_6BS_TGACv1_514426_AA1659500.1	C17
TRIAE_CS42_6DS_TGACv1_542471_AA1721390.1	C17
TRIAE_CS42_6DS_TGACv1_542471_AA1721360.1	C17
Atauschii_EMT01886	C17
TRIAE_CS42_7BL_TGACv1_577947_AA1886450.2	C17
TRIAE_CS42_6AS_TGACv1_485905_AA1553900.1	C17
Turartu_TRIUR3_23083-P1	C17
TRIAE_CS42_6DS_TGACv1_542471_AA1721380.1	C17
Atauschii_EMT12635	C17
TRIAE_CS42_6DS_TGACv1_542471_AA1721320.5	C17
TRIAE_CS42_6BS_TGACv1_514822_AA1664690.1	C17
HORVU6Hr1G002150.3	C17		PAH
Bdistachyon_Bradi5g27069.1.p	C17
TRIAE_CS42_2DL_TGACv1_159685_AA0541530.1	C17
TRIAE_CS42_2AL_TGACv1_094536_AA0299390.1	C17
TRIAE_CS42_2AL_TGACv1_093139_AA0273060.1	C17
Turartu_TRIUR3_31472-P1	C17		Pkinase
TRIAE_CS42_2DL_TGACv1_160925_AA0555240.1	C17
Atauschii_EMT32102	C17		Pkinase
TRIAE_CS42_2AL_TGACv1_095808_AA0314730.1	C17		Pkinase
TRIAE_CS42_2DL_TGACv1_164953_AA0564980.1	C17
Turartu_TRIUR3_13188-P1	C17		Pkinase
TRIAE_CS42_1AL_TGACv1_000696_AA0017220.1	C17		Pkinase
Atauschii_EMT32101	C17		Pkinase
TRIAE_CS42_4BL_TGACv1_320257_AA1032620.1	C6
Atauschii_EMT00611	C6
Sitalica_Si003832m	C6
TRIAE_CS42_2DL_TGACv1_158933_AA0529100.1	C6
TRIAE_CS42_2BL_TGACv1_129757_AA0394930.1	C6
Atauschii_EMT12437	C6
Atauschii_EMT12436	C6
TRIAE_CS42_2DL_TGACv1_158933_AA0529050.1	C6
Osativa_LOC_Os11g43320.1	C6
Osativa_LOC_Os11g43420.1	C6
Osativa_LOC_Os11g39730.1	C6
HORVU2Hr1G119780.1	C6
TRIAE_CS42_2BL_TGACv1_129573_AA0389100.1	C6
Atauschii_EMT18209	C6
HORVU5Hr1G091790.1	C6
Osativa_LOC_Os07g34750.1	C6
Osativa_LOC_Os11g37040.1	C6
TRIAE_CS42_4DL_TGACv1_344311_AA1145970.1	C6
Atauschii_EMT06724	C6
TRIAE_CS42_4BL_TGACv1_322761_AA1072980.1	C6
HORVU4Hr1G086740.2	C6
TRIAE_CS42_5BL_TGACv1_405363_AA1325840.1	C6		Histone
TRIAE_CS42_5DL_TGACv1_435533_AA1451740.1	C6
Sbicolor_Sobic.005G203500.1.p	C6
Turartu_TRIUR3_11543-P1	C6
TRIAE_CS42_5AS_TGACv1_393784_AA1276020.1	C6
Atauschii_EMT26050	C6
TRIAE_CS42_6BL_TGACv1_499463_AA1583240.1	C6
TRIAE_CS42_6BL_TGACv1_511589_AA1629990.1	C6
Turartu_TRIUR3_11292-P1	C6
TRIAE_CS42_6DL_TGACv1_526413_AA1682760.1	C6
Atauschii_EMT32502	C6
Sitalica_Si012608m	C6
Osativa_LOC_Os11g42660.1	C6
Sitalica_Si025840m	C6
Sbicolor_Sobic.005G212400.1.p	C6
TRIAE_CS42_3B_TGACv1_222021_AA0755340.1	C6
Turartu_TRIUR3_30497-P1	C6
Sitalica_Si029061m	C6
TRIAE_CS42_3B_TGACv1_223642_AA0785020.1	C6
TRIAE_CS42_6DL_TGACv1_529103_AA1717500.1	C6
Atauschii_EMT29938	C6
Turartu_TRIUR3_21982-P1	C6
TRIAE_CS42_2AS_TGACv1_112952_AA0348470.1	C6
TRIAE_CS42_6AS_TGACv1_485858_AA1553430.1	C6
Turartu_TRIUR3_34241-P1	C6
TRIAE_CS42_1AS_TGACv1_019459_AA0066800.1	C6
Turartu_TRIUR3_04723-P1	C6
TRIAE_CS42_1DS_TGACv1_081292_AA0259590.1	C6
Atauschii_EMT32543	C6
Atauschii_EMT23661	C6
Bdistachyon_Bradi4g13480.1.p	C6
Bdistachyon_Bradi4g13521.1.p	C6		CRISPR_Cse1
Bdistachyon_Bradi4g13540.2.p	C6
Bdistachyon_Bradi4g13470.1.p	C6
Bdistachyon_Bradi4g13550.1.p	C6
Osativa_LOC_Os06g16450.1	C6
Sitalica_Si025820m	C6
Sitalica_Si009182m	C6
Osativa_LOC_Os05g31610.1	C6
Sbicolor_Sobic.008G119600.1.p	C6
Turartu_TRIUR3_25369-P1	C6
HORVU2Hr1G011780.1	C6
TRIAE_CS42_2AS_TGACv1_112589_AA0341740.1	C6
Turartu_TRIUR3_25368-P1	C6
Sbicolor_Sobic.009G026700.1.p	C6
Sitalica_Si015046m	C6
Zmays_GRMZM2G351921_P01	C6
Sitalica_Si025829m	C6
TRIAE_CS42_2DL_TGACv1_158027_AA0506420.1	C6
Turartu_TRIUR3_24197-P1	C6
TRIAE_CS42_2AL_TGACv1_093816_AA0287400.1	C6
TRIAE_CS42_U_TGACv1_641545_AA2097680.1	C6
TRIAE_CS42_2BL_TGACv1_132926_AA0440500.1	C6
TRIAE_CS42_2DL_TGACv1_159462_AA0538640.1	C6
Atauschii_EMT24612	C6
Zmays_GRMZM2G060054_P03	C6		Ribosomal_L23eN
Osativa_LOC_Os11g38440.1	C6
Osativa_LOC_Os11g38580.1	C6
Osativa_LOC_Os11g37050.1	C6
Osativa_LOC_Os11g38520.1	C6
TRIAE_CS42_7AS_TGACv1_570339_AA1834100.1	C6
Atauschii_EMT24105	C6
TRIAE_CS42_7DS_TGACv1_624329_AA2060560.1	C6
Turartu_TRIUR3_15989-P1	C6
Bdistachyon_Bradi4g06880.1.p	C6
TRIAE_CS42_7DS_TGACv1_622824_AA2045870.1	C6
Osativa_LOC_Os08g32890.1	C18
Osativa_LOC_Os08g32880.1	C18
Sitalica_Si005193m	C19
Sbicolor_Sobic.003G313700.1.p	C19
Bdistachyon_Bradi4g14697.1.p	C19
TRIAE_CS42_U_TGACv1_641487_AA2096200.1	C19
Turartu_TRIUR3_20535-P1	C19
TRIAE_CS42_3B_TGACv1_222143_AA0758200.1	C19
Atauschii_EMT24222	C19
TRIAE_CS42_3DL_TGACv1_249970_AA0859460.1	C19
Osativa_LOC_Os12g32590.1	C19
Osativa_LOC_Os03g50150.1	C19
Osativa_LOC_Os10g10360.1	C19
Bdistachyon_Bradi4g33467.1.p	C19
TRIAE_CS42_5AL_TGACv1_374413_AA1199600.1	C19
HORVU5Hr1G072540.26	C19
TRIAE_CS42_5AL_TGACv1_374413_AA1199550.1	C19
TRIAE_CS42_5BL_TGACv1_405701_AA1333350.1	C19
Atauschii_EMT28851	C19
TRIAE_CS42_5DL_TGACv1_433371_AA1411240.1	C19
Turartu_TRIUR3_32490-P1	C19
TRIAE_CS42_2DL_TGACv1_159108_AA0532550.1	C19
Atauschii_EMT22976	C19
TRIAE_CS42_2BL_TGACv1_131953_AA0433880.1	C19
TRIAE_CS42_2BL_TGACv1_129289_AA0376710.2	C19
TRIAE_CS42_2DL_TGACv1_727587_AA2171140.1	C19
TRIAE_CS42_2BL_TGACv1_130463_AA0411940.1	C19
TRIAE_CS42_2DL_TGACv1_158254_AA0513720.1	C19
Osativa_LOC_Os11g41540.1	C19
Sbicolor_Sobic.006G223600.1.p	C19
[truncated: 2,185 more rows]
