# Supplementary material for: Dominant integration locus drives continuous diversification of plant immune receptors with exogenous domain fusions
Source: Genome Biol. 2018 Feb 19;19:23. doi: 10.1186/s13059-018-1392-6 (PMC5819176; doi:10.1186/s13059-018-1392-6)
Supplement: Supplementary file 4 — Locations, gene identifiers, and tandem classifications for all discovered tandem NLRs in eight grass species. (XLSX 40 kb) [file 13059_2018_1392_MOESM4_ESM.xlsx]

## Sheet: Legend
SeqID	Contig/Scaffold/Pseudomolecule/Chromosome
upstreamTranscriptID	5'/upstream partner
upstreamTranscriptStart (on +strand)	actual start/end are flipped, as upstream partner is located on negative strand
upstreamTranscriptStop (on +strand)	actual start/end are flipped, as upstream partner is located on negative strand
upstreamTranscriptStrand
upstreamGene	gene/locus where upstream transcript originates from
downstreamTranscriptID	3'/downstream partner
downstreamTranscriptStart
downstreamTranscriptEnd
downstreamTranscriptStrand
downstreamGene	gene/locus where downstream transcript originates from
Tandem-Type	TANDEM (non-overlapping) or OVL-TANDEM (overlapping)
Distance	distance between upstream-end (3'-start) and downstream-start OR length of overlap
GeneralTandemClass(upstream)	TREE (was analysed in current study), TRUNC (NB-ARC truncated, not in phylogenetic tree)
TandemClass(upstream)	TREE (s.a.), TRUNC (s.a.), MIC* (mostly MIC1_inner, s. text)
NLR-Type(upstream)	NLR or NLR-ID
GeneralTandemClass(downstream)
TandemClass(downstream)
NLR-Type(downstream)
Clade# (upstream)	cladeID, if NLR is in the phylogenetic tree
Clade# (downstream)	cladeID, if NLR is in the phylogenetic tree
MIC1_inner	purple marks partner in MIC1
NLRID	yellow marks NLR-IDs
EMT32102	NLR-ID/NLR-ID tandem (A. tauschii, S. bicolor)
MIC1_outer	T. aestivum MIC1/MIC1 tandem (s. text)
NLR	T. aestivum NLR(MIC1)/NLRID(TRUNC) tandem (s. text)

## Sheet: Atauschii
SeqID	upstreamTranscriptID	upstreamTranscriptStart (on +strand)	upstreamTranscriptStop (on +strand)	upstreamTranscriptStrand	upstreamGene	downstreamTranscriptID	downstreamTranscriptStart	downstreamTranscriptEnd	downstreamTranscriptStrand	downstreamGene	Tandem-Type	Distance	GeneralTandemClass(upstream)	TandemClass(upstream)	NLR-Type(upstream)	GeneralTandemClass(downstream)	TandemClass(downstream)	NLR-Type(downstream)	Clade# (upstream)	Clade# (downstream)
Scaffold12534	EMT27166	54138	64890	-	gene:F775_10630	EMT27167	66027	70752	+	gene:F775_00028	TANDEM	1137	TRUNC	TRUNC	NLRID	TREE	TREE	NLR	.	C7
Scaffold138585	EMT01896	296	5325	-	gene:F775_23547	EMT01897	9716	17083	+	gene:F775_33215	TANDEM	4391	TRUNC	TRUNC	NLRID	TREE	TREE	NLR	.	C17
Scaffold15828	EMT25584	623	5768	-	gene:F775_17949	EMT25585	15814	21719	+	gene:F775_17950	TANDEM	10046	TRUNC	TRUNC	NLR	TREE	MIC1_inner	NLRID	.	C16
Scaffold2223	EMT32706	39723	44539	-	gene:F775_21037	EMT32707	45406	49886	+	gene:F775_21038	TANDEM	867	TREE	TREE	NLR	TREE	TREE	NLR	C17	C5
Scaffold24166	EMT21940	48927	53457	-	gene:F775_05536	EMT21941	66040	69478	+	gene:F775_05537	TANDEM	12583	TREE	MIC3	NLRID	TRUNC	TRUNC	NLR	C24	.
Scaffold31540	EMT18864	80366	81202	-	gene:F775_19780	EMT18865	82061	89007	+	gene:F775_19781	TANDEM	859	TRUNC	TRUNC	NLR	TREE	MIC1_inner	NLRID	.	C16
Scaffold3193	EMT32101	33199	40123	-	gene:F775_14065	EMT32102	42054	48342	+	gene:F775_14066	TANDEM	1931	TREE	TREE	NLRID	TREE	TREE	NLRID	C17	C17
Scaffold34396	EMT17904	44255	48007	-	gene:F775_03255	EMT17905	49466	51526	+	gene:F775_03256	TANDEM	1459	TREE	TREE	NLR	TRUNC	TRUNC	NLR	C22	.
Scaffold38911	EMT16299	22738	25478	-	gene:F775_04268	EMT16300	26603	36340	+	gene:F775_00507	TANDEM	1125	TRUNC	TRUNC	NLR	TRUNC	TRUNC	NLRID	.	.
Scaffold64411	EMT09380	37202	41434	-	gene:F775_08722	EMT09381	44902	49808	+	gene:F775_23502	TANDEM	3468	TREE	TREE	NLR	TRUNC	TRUNC	NLR	C9	.
Scaffold7776	EMT29641	60413	64919	-	gene:F775_09801	EMT29642	65766	71528	+	gene:F775_20940	TANDEM	847	TREE	MIC1_inner	NLRID	TREE	TREE	NLR	C16	C7
Scaffold8878	EMT29051	8313	11735	-	gene:F775_09300	EMT29052	20162	21279	+	gene:F775_09301	TANDEM	8427	TREE	TREE	NLRID	TRUNC	TRUNC	NLR	C17	.
Scaffold9246	EMT28893	99010	102911	-	gene:F775_15095	EMT28894	103570	105525	+	gene:F775_28784	TANDEM	659	TREE	MIC1_inner	NLR	TRUNC	TRUNC	NLR	C16	.

## Sheet: Bdistachyon
SeqID	upstreamTranscriptID	upstreamTranscriptStart (on +strand)	upstreamTranscriptStop (on +strand)	upstreamTranscriptStrand	upstreamGene	downstreamTranscriptID	downstreamTranscriptStart	downstreamTranscriptEnd	downstreamTranscriptStrand	downstreamGene	Tandem-Type	Distance	GeneralTandemClass(upstream)	TandemClass(upstream)	NLR-Type(upstream)	GeneralTandemClass(downstream)	TandemClass(downstream)	NLR-Type(downstream)	Clade# (upstream)	Clade# (downstream)
Bd1	Bradi1g51954.1	50620645	50622795	-	Bradi1g51954.v2.1	Bradi1g51961.1	50625062	50630766	+	Bradi1g51961.v2.1	TANDEM	2267	TREE	TREE	NLR	TREE	MIC1_inner	NLRID	C7	C16
Bd1	Bradi1g56690.1	55566161	55570086	-	Bradi1g56690.v2.1	Bradi1g56695.1	55570845	55573958	+	Bradi1g56695.v2.1	TANDEM	759	TRUNC	TRUNC	NLR	TREE	TREE	NLR	.	C24
Bd1	Bradi1g78926.1	75102443	75108530	-	Bradi1g78926.v2.1	Bradi1g79026.1	75109119	75112473	+	Bradi1g79026.v2.1	TANDEM	589	TREE	MIC1_inner	NLR	TRUNC	TRUNC	NLR	C16	.
Bd2	Bradi2g09427.1	7717878	7721752	-	Bradi2g09427.v2.1	Bradi2g09434.1	7722328	7728114	+	Bradi2g09434.v2.1	TANDEM	576	TREE	TREE	NLR	TREE	MIC1_inner	NLRID	C7	C16
Bd2	Bradi2g48467.1	48800991	48802526	-	Bradi2g48467.v2.1	Bradi2g48480.2	48803116	48804618	+	Bradi2g48480.v2.1	TANDEM	590	TRUNC	TRUNC	NLR	TRUNC	TRUNC	NLR	.	.
Bd2	Bradi2g52437.2	51846428	51851865	-	Bradi2g52437.v2.1	Bradi2g52450.2	51854551	51859237	+	Bradi2g52450.v2.1	TANDEM	2686	TRUNC	TRUNC	NLR	TREE	TREE	NLR	.	C22
Bd2	Bradi2g61510.1	58639870	58643010	-	Bradi2g61510.v2.1	Bradi2g61520.1	58643598	58646943	+	Bradi2g61520.v2.1	TANDEM	588	TRUNC	TRUNC	NLR	TREE	TREE	NLR	.	C22
Bd3	Bradi3g15593.1	13866130	13869590	-	Bradi3g15593.v2.1	Bradi3g15594.1	13872088	13877797	+	Bradi3g15594.v2.1	TANDEM	2498	TREE	TREE	NLR	TREE	TREE	NLR	C17	C17
Bd3	Bradi3g34722.1	37144471	37151783	-	Bradi3g34722.v2.1	Bradi3g34723.1	37150321	37160168	+	Bradi3g34723.v2.1	OVL-TANDEM	1462	TREE	TREE	NLR	TREE	TREE	NLR	C17	C17
Bd3	Bradi3g34961.1	37391061	37397130	-	Bradi3g34961.v2.1	Bradi3g34967.1	37408035	37412499	+	Bradi3g34967.v2.1	TANDEM	10905	TREE	MIC1_inner	NLRID	TREE	TREE	NLR	C16	C7
Bd4	Bradi4g01113.1	700219	706865	-	Bradi4g01113.v2.1	Bradi4g01117.2	709014	713548	+	Bradi4g01117.v2.1	TANDEM	2149	TREE	TREE	NLR	TREE	TREE	NLR	C7	C17
Bd4	Bradi4g04657.1	3838144	3844354	-	Bradi4g04657.v2.1	Bradi4g04662.2	3848495	3853765	+	Bradi4g04662.v2.1	TANDEM	4141	TREE	TREE	NLR	TREE	TREE	NLR	C17	C17
Bd4	Bradi4g07017.1	5869516	5876524	-	Bradi4g07017.v2.1	Bradi4g07027.1	5886978	5892968	+	Bradi4g07027.v2.1	TANDEM	10454	TREE	TREE	NLR	TREE	TREE	NLR	C17	C7
Bd4	Bradi4g07902.2	6816005	6818089	-	Bradi4g07902.v2.1	Bradi4g07906.1	6820904	6822757	+	Bradi4g07906.v2.1	TANDEM	2815	TRUNC	TRUNC	NLR	TRUNC	TRUNC	NLR	.	.
Bd4	Bradi4g09577.1	8971677	8976518	-	Bradi4g09577.v2.1	Bradi4g09587.4	8988815	8993221	+	Bradi4g09587.v2.1	TANDEM	12297	TREE	TREE	NLR	TREE	TREE	NLR	C17	C17
Bd4	Bradi4g09782.1	9246438	9249169	-	Bradi4g09782.v2.1	Bradi4g09788.1	9251218	9256246	+	Bradi4g09788.v2.1	TANDEM	2049	TRUNC	TRUNC	NLR	TREE	MIC1_inner	NLR	.	C16
Bd4	Bradi4g10450.1	10191252	10203756	-	Bradi4g10450.v2.1	Bradi4g10453.1	10202246	10205937	+	Bradi4g10453.v2.1	OVL-TANDEM	1510	TREE	MIC1_inner	NLRID	TREE	TREE	NLR	C16	C7
Bd4	Bradi4g10672.1	10429671	10433027	-	Bradi4g10672.v2.1	Bradi4g10675.1	10443447	10447240	+	Bradi4g10675.v2.1	TANDEM	10420	TREE	TREE	NLR	TREE	TREE	NLR	C7	C17
Bd4	Bradi4g12770.2	12882798	12890316	-	Bradi4g12770.v2.1	Bradi4g12785.1	12888833	12895521	+	Bradi4g12785.v2.1	OVL-TANDEM	1483	TREE	MIC1_inner	NLR	TRUNC	TRUNC	NLR	C16	.
Bd4	Bradi4g12893.1	13131703	13134923	-	Bradi4g12893.v2.1	Bradi4g12895.1	13139567	13144024	+	Bradi4g12895.v2.1	TANDEM	4644	TREE	TREE	NLR	TREE	MIC1_inner	NLR	C7	C16
Bd4	Bradi4g28177.2	33581986	33589225	-	Bradi4g28177.v2.1	Bradi4g28188.1	33590212	33603739	+	Bradi4g28188.v2.1	TANDEM	987	TREE	TREE	NLR	TREE	TREE	NLRID	C24	C24
Bd5	Bradi5g02360.1	2490685	2496599	-	Bradi5g02360.v2.1	Bradi5g02367.1	2502855	2509311	+	Bradi5g02367.v2.1	TANDEM	6256	TREE	TREE	NLR	TREE	TREE	NLR	C24	C24

## Sheet: Hvulgare
SeqID	upstreamTranscriptID	upstreamTranscriptStart (on +strand)	upstreamTranscriptStop (on +strand)	upstreamTranscriptStrand	upstreamGene	downstreamTranscriptID	downstreamTranscriptStart	downstreamTranscriptEnd	downstreamTranscriptStrand	downstreamGene	Tandem-Type	Distance	GeneralTandemClass(upstream)	TandemClass(upstream)	NLR-Type(upstream)	GeneralTandemClass(downstream)	TandemClass(downstream)	NLR-Type(downstream)	Clade# (upstream)	Clade# (downstream)
chr1H	HORVU1Hr1G004030.1	8619138	8622763	-	gene:HORVU1Hr1G004030	HORVU1Hr1G004040.1	8634261	8638531	+	gene:HORVU1Hr1G004040	TANDEM	11498	TREE	TREE	NLR	TREE	MIC1_inner	NLR	C7	C16
chr1H	HORVU1Hr1G004050.1	8659068	8661453	-	gene:HORVU1Hr1G004050	HORVU1Hr1G004060.1	8673974	8678244	+	gene:HORVU1Hr1G004060	TANDEM	12521	TRUNC	TRUNC	NLR	TREE	MIC1_inner	NLR	.	C16
chr1H	HORVU1Hr1G004880.1	10195207	10195974	-	gene:HORVU1Hr1G004880	HORVU1Hr1G004890.2	10198922	10207778	+	gene:HORVU1Hr1G004890	TANDEM	2948	TRUNC	TRUNC	NLR	TRUNC	TRUNC	NLR	.	.
chr1H	HORVU1Hr1G061260.1	444031370	444034873	-	gene:HORVU1Hr1G061260	HORVU1Hr1G061270.1	444035533	444040800	+	gene:HORVU1Hr1G061270	TANDEM	660	TREE	TREE	NLR	TRUNC	TRUNC	NLR	C24	.
chr2H	HORVU2Hr1G006470.4	13497135	13501900	-	gene:HORVU2Hr1G006470	HORVU2Hr1G006480.6	13506503	13510793	+	gene:HORVU2Hr1G006480	TANDEM	4603	TREE	TREE	NLR	TREE	TREE	NLR	C24	C9
chr3H	HORVU3Hr1G010980.1	23999213	24027364	-	gene:HORVU3Hr1G010980	HORVU3Hr1G010990.1	24027539	24033379	+	gene:HORVU3Hr1G010990	TANDEM	175	TREE	MIC1_inner	NLRID	TREE	TREE	NLR	C16	C7
chr5H	HORVU5Hr1G118870.1	653920194	653924735	-	gene:HORVU5Hr1G118870	HORVU5Hr1G118880.16	653936269	653943816	+	gene:HORVU5Hr1G118880	TANDEM	11534	TREE	TREE	NLR	TREE	MIC1_inner	NLRID	C7	C16
chr6H	HORVU6Hr1G093460.12	579538100	579542289	-	gene:HORVU6Hr1G093460	HORVU6Hr1G093470.1	579548519	579554231	+	gene:HORVU6Hr1G093470	TANDEM	6230	TREE	MIC3	NLR	TREE	MIC3	NLRID	C24	C24
chr7H	HORVU7Hr1G023720.1	37225838	37226341	-	gene:HORVU7Hr1G023720	HORVU7Hr1G023730.1	37238366	37243184	+	gene:HORVU7Hr1G023730	TANDEM	12025	TRUNC	TRUNC	NLR	TREE	TREE	NLR	.	C17
chr7H	HORVU7Hr1G115990.1	642603487	642607984	-	gene:HORVU7Hr1G115990	HORVU7Hr1G116000.1	642608277	642612710	+	gene:HORVU7Hr1G116000	TANDEM	293	TREE	TREE	NLR	TREE	TREE	NLR	C17	C7

## Sheet: Osativa
SeqID	upstreamTranscriptID	upstreamTranscriptStart (on +strand)	upstreamTranscriptStop (on +strand)	upstreamTranscriptStrand	upstreamGene	downstreamTranscriptID	downstreamTranscriptStart	downstreamTranscriptEnd	downstreamTranscriptStrand	downstreamGene	Tandem-Type	Distance	GeneralTandemClass(upstream)	TandemClass(upstream)	NLR-Type(upstream)	GeneralTandemClass(downstream)	TandemClass(downstream)	NLR-Type(downstream)	Clade# (upstream)	Clade# (downstream)
Chr1	LOC_Os01g16390.1	9306108	9309845	-	LOC_Os01g16390.MSUR7	LOC_Os01g16400.1	9314159	9318060	+	LOC_Os01g16400.MSUR7	TANDEM	4314	TREE	TREE	NLR	TREE	TREE	NLR	C8	C8
Chr1	LOC_Os01g58520.1	33816618	33821133	-	LOC_Os01g58520.MSUR7	LOC_Os01g58530.1	33821306	33828897	+	LOC_Os01g58530.MSUR7	TANDEM	173	TRUNC	TRUNC	NLR	TREE	TREE	NLR	.	C22
Chr1	LOC_Os01g72390.1	41986078	41988856	-	LOC_Os01g72390.MSUR7	LOC_Os01g72410.1	41997451	42000861	+	LOC_Os01g72410.MSUR7	TANDEM	8595	TREE	TREE	NLR	TRUNC	TRUNC	NLR	C24	.
Chr10	LOC_Os10g04090.1	1890052	1894005	-	LOC_Os10g04090.MSUR7	LOC_Os10g04110.1	1897784	1902520	+	LOC_Os10g04110.MSUR7	TANDEM	3779	TREE	TREE	NLR	TREE	TREE	NLR	C24	C17
Chr10	LOC_Os10g04470.1	2107756	2109186	-	LOC_Os10g04470.MSUR7	LOC_Os10g04480.1	2122597	2123738	+	LOC_Os10g04480.MSUR7	TANDEM	13411	TRUNC	TRUNC	NLR	TRUNC	TRUNC	NLR	.	.
Chr10	LOC_Os10g22484.1	11649669	11659326	-	LOC_Os10g22484.MSUR7	LOC_Os10g22510.1	11662600	11666607	+	LOC_Os10g22510.MSUR7	TANDEM	3274	TREE	MIC1_inner	NLR	TRUNC	TRUNC	NLR	C16	.
Chr11	LOC_Os11g11790.1	6541924	6546026	-	LOC_Os11g11790.MSUR7	LOC_Os11g11810.1	6554514	6561687	+	LOC_Os11g11810.MSUR7	TANDEM	8488	TRUNC	TRUNC	NLR	TREE	MIC1_inner	NLRID	.	C16
Chr11	LOC_Os11g27430.1	15786746	15791270	-	LOC_Os11g27430.MSUR7	LOC_Os11g27440.1	15793129	15797782	+	LOC_Os11g27440.MSUR7	TANDEM	1859	TREE	TREE	NLR	TREE	TREE	NLR	C7	C17
Chr11	LOC_Os11g30050.1	17479444	17483263	-	LOC_Os11g30050.MSUR7	LOC_Os11g30060.1	17484860	17489555	+	LOC_Os11g30060.MSUR7	TANDEM	1597	TRUNC	TRUNC	NLR	TRUNC	TRUNC	NLR	.	.
Chr11	LOC_Os11g37040.1	21860270	21864027	-	LOC_Os11g37040.MSUR7	LOC_Os11g37050.1	21872063	21877085	+	LOC_Os11g37050.MSUR7	TANDEM	8036	TREE	TREE	NLR	TREE	TREE	NLR	C6	C6
Chr11	LOC_Os11g39260.1	23377646	23378368	-	LOC_Os11g39260.MSUR7	LOC_Os11g39280.1	23389785	23391708	+	LOC_Os11g39280.MSUR7	TANDEM	11417	TRUNC	TRUNC	NLR	TRUNC	TRUNC	NLR	.	.
Chr11	LOC_Os11g39310.1	23403416	23407282	-	LOC_Os11g39310.MSUR7	LOC_Os11g39320.1	23408103	23413029	+	LOC_Os11g39320.MSUR7	TANDEM	821	TREE	TREE	NLR	TREE	TREE	NLR	C12	C9
Chr11	LOC_Os11g42060.1	25315869	25318082	-	LOC_Os11g42060.MSUR7	LOC_Os11g42070.1	25321310	25325479	+	LOC_Os11g42070.MSUR7	TANDEM	3228	TRUNC	TRUNC	NLR	TREE	TREE	NLR	.	C24
Chr11	LOC_Os11g42090.1	25338882	25345347	-	LOC_Os11g42090.MSUR7	LOC_Os11g42100.1	25358357	25360219	+	LOC_Os11g42100.MSUR7	TANDEM	13010	TREE	TREE	NLR	TRUNC	TRUNC	NLR	C24	.
Chr11	LOC_Os11g45970.1	27812251	27818431	-	LOC_Os11g45970.MSUR7	LOC_Os11g45980.1	27820309	27824920	+	LOC_Os11g45980.MSUR7	TANDEM	1878	TREE	MIC1_inner	NLR	TRUNC	TRUNC	NLR	C16	.
Chr11	LOC_Os11g46200.1	27978368	27983597	-	LOC_Os11g46200.MSUR7	LOC_Os11g46210.1	27984697	27989134	+	LOC_Os11g46210.MSUR7	TANDEM	1100	TREE	TREE	NLR	TREE	TREE	NLRID	C12	C9
Chr12	LOC_Os12g10330.1	5469044	5471369	-	LOC_Os12g10330.MSUR7	LOC_Os12g10340.1	5475227	5477351	+	LOC_Os12g10340.MSUR7	TANDEM	3858	TREE	TREE	NLR	TREE	TREE	NLR	C24	C24
Chr12	LOC_Os12g10390.1	5498841	5500724	-	LOC_Os12g10390.MSUR7	LOC_Os12g10400.1	5501252	5506143	+	LOC_Os12g10400.MSUR7	TANDEM	528	TREE	TREE	NLR	TRUNC	TRUNC	NLR	C24	.
Chr12	LOC_Os12g18360.1	10606359	10612068	-	LOC_Os12g18360.MSUR7	LOC_Os12g18374.1	10624037	10633368	+	LOC_Os12g18374.MSUR7	TANDEM	11969	TREE	MIC1_inner	NLRID	TREE	TREE	NLR	C16	C7
Chr3	LOC_Os03g10900.1	5596830	5599784	-	LOC_Os03g10900.MSUR7	LOC_Os03g10910.1	5607032	5609758	+	LOC_Os03g10910.MSUR7	TANDEM	7248	TREE	TREE	NLR	TREE	TREE	NLR	C22	C22
Chr4	LOC_Os04g41370.1	24538462	24541590	-	LOC_Os04g41370.MSUR7	LOC_Os04g41380.1	24541955	24545637	+	LOC_Os04g41380.MSUR7	TANDEM	365	TREE	TREE	NLR	TRUNC	TRUNC	NLR	C24	.
Chr5	LOC_Os05g40150.1	23580975	23585400	-	LOC_Os05g40150.MSUR7	LOC_Os05g40160.1	23586768	23590400	+	LOC_Os05g40160.MSUR7	TANDEM	1368	TREE	MIC1_inner	NLR	TREE	TREE	NLR	C16	C7
Chr7	LOC_Os07g17230.1	10155452	10159775	-	LOC_Os07g17230.MSUR7	LOC_Os07g17250.1	10173157	10176827	+	LOC_Os07g17250.MSUR7	TANDEM	13382	TREE	TREE	NLRID	TREE	TREE	NLR	C24	C24
Chr7	LOC_Os07g33730.1	20165664	20170161	-	LOC_Os07g33730.MSUR7	LOC_Os07g33740.1	20173960	20177774	+	LOC_Os07g33740.MSUR7	TANDEM	3799	TREE	TREE	NLR	TREE	TREE	NLR	C24	C24
Chr8	LOC_Os08g19980.1	11956651	11965968	-	LOC_Os08g19980.MSUR7	LOC_Os08g20000.1	11974692	11981929	+	LOC_Os08g20000.MSUR7	TANDEM	8724	TREE	TREE	NLR	TREE	TREE	NLR	C24	C24

## Sheet: Sbicolor
SeqID	upstreamTranscriptID	upstreamTranscriptStart (on +strand)	upstreamTranscriptStop (on +strand)	upstreamTranscriptStrand	upstreamGene	downstreamTranscriptID	downstreamTranscriptStart	downstreamTranscriptEnd	downstreamTranscriptStrand	downstreamGene	Tandem-Type	Distance	GeneralTandemClass(upstream)	TandemClass(upstream)	NLR-Type(upstream)	GeneralTandemClass(downstream)	TandemClass(downstream)	NLR-Type(downstream)	Clade# (upstream)	Clade# (downstream)
Chr02	Sobic.002G011700.1	1100236	1101714	-	Sobic.002G011700.v2.1	Sobic.002G011800.1	1104188	1109505	+	Sobic.002G011800.v2.1	TANDEM	2474	TRUNC	TRUNC	NLR	TRUNC	TRUNC	NLR	.	.
Chr02	Sobic.002G062700.1	6070555	6077194	-	Sobic.002G062700.v2.1	Sobic.002G062800.1	6078657	6080711	+	Sobic.002G062800.v2.1	TANDEM	1463	TREE	TREE	NLR	TRUNC	TRUNC	NLR	C12	.
Chr02	Sobic.002G063600.1	6213177	6214676	-	Sobic.002G063600.v2.1	Sobic.002G063700.1	6220315	6225275	+	Sobic.002G063700.v2.1	TANDEM	5639	TRUNC	TRUNC	NLR	TREE	TREE	NLR	.	C9
Chr02	Sobic.002G173000.1	54599523	54607353	-	Sobic.002G173000.v2.1	Sobic.002G173100.1	54610613	54628871	+	Sobic.002G173100.v2.1	TANDEM	3260	TREE	TREE	NLR	TREE	TREE	NLRID	C24	C24
Chr02	Sobic.002G321100.1	69247002	69252792	-	Sobic.002G321100.v2.1	Sobic.002G321200.1	69254054	69258472	+	Sobic.002G321200.v2.1	TANDEM	1262	TREE	TREE	NLR	TREE	TREE	NLR	C24	C24
Chr02	Sobic.002G393800.1	74607650	74611880	-	Sobic.002G393800.v2.1	Sobic.002G393900.1	74618187	74623070	+	Sobic.002G393900.v2.1	TANDEM	6307	TREE	TREE	NLRID	TREE	TREE	NLR	C17	C7
Chr03	Sobic.003G325200.1	65172065	65175835	-	Sobic.003G325200.v2.1	Sobic.003G325300.1	65178481	65182570	+	Sobic.003G325300.v2.1	TANDEM	2646	TRUNC	TRUNC	NLR	TREE	TREE	NLR	.	C22
Chr05	Sobic.005G181700.1	56854380	56858352	-	Sobic.005G181700.v2.1	Sobic.005G181800.1	56862374	56868177	+	Sobic.005G181800.v2.1	TANDEM	4022	TREE	TREE	NLR	TREE	TREE	NLR	C12	C9
Chr05	Sobic.005G182100.1	56884462	56886922	-	Sobic.005G182100.v2.1	Sobic.005G182200.1	56890128	56893846	+	Sobic.005G182200.v2.1	TANDEM	3206	TREE	TREE	NLR	TREE	TREE	NLR	C12	C9
Chr05	Sobic.005G212400.1	60237095	60241981	-	Sobic.005G212400.v2.1	Sobic.005G212500.1	60250081	60257428	+	Sobic.005G212500.v2.1	TANDEM	8100	TREE	TREE	NLR	TREE	TREE	NLR	C6	C23
Chr05	Sobic.005G218600.1	60881686	60889858	-	Sobic.005G218600.v2.1	Sobic.005G218700.1	60899748	60909490	+	Sobic.005G218700.v2.1	TANDEM	9890	TRUNC	TRUNC	NLR	TREE	TREE	NLR	.	C9
Chr07	Sobic.007G186600.1	60679358	60683815	-	Sobic.007G186600.v2.1	Sobic.007G186700.1	60690429	60704909	+	Sobic.007G186700.v2.1	TANDEM	6614	TREE	TREE	NLR	TREE	TREE	NLR	C5	C5
Chr08	Sobic.008G174100.1	53517353	53522939	-	Sobic.008G174100.v2.1	Sobic.008G174200.1	53524737	53528540	+	Sobic.008G174200.v2.1	TANDEM	1798	TREE	MIC1_inner	NLRID	TREE	TREE	NLR	C16	C7
Chr09	Sobic.009G049500.1	4960900	4971103	-	Sobic.009G049500.v2.1	Sobic.009G049600.1	4982000	4997687	+	Sobic.009G049600.v2.1	TANDEM	10897	TREE	TREE	NLRID	TREE	TREE	NLRID	C17	C17
super_19	Sobic.K018200.1	192595	206224	-	Sobic.K018200.v2.1	Sobic.K018300.1	206824	211891	+	Sobic.K018300.v2.1	TANDEM	600	TREE	MIC1_inner	NLR	TREE	TREE	NLR	C16	C7

## Sheet: Sitalica
SeqID	upstreamTranscriptID	upstreamTranscriptStart (on +strand)	upstreamTranscriptStop (on +strand)	upstreamTranscriptStrand	upstreamGene	downstreamTranscriptID	downstreamTranscriptStart	downstreamTranscriptEnd	downstreamTranscriptStrand	downstreamGene	Tandem-Type	Distance	GeneralTandemClass(upstream)	TandemClass(upstream)	NLR-Type(upstream)	GeneralTandemClass(downstream)	TandemClass(downstream)	NLR-Type(downstream)	Clade# (upstream)	Clade# (downstream)
scaffold_2	Si031934m	421849	424369	-	Si031934m.g.version2.1	Si029622m	425648	427264	+	Si029622m.g.version2.1	TANDEM	1279	TRUNC	TRUNC	NLR	TRUNC	TRUNC	NLR	.	.
scaffold_2	Si032360m	441710	443179	-	Si032360m.g.version2.1	Si033215m	449862	451308	+	Si033215m.g.version2.1	TANDEM	6683	TRUNC	TRUNC	NLR	TRUNC	TRUNC	NLR	.	.
scaffold_2	Si032604m	740531	743295	-	Si032604m.g.version2.1	Si032697m	745074	747283	+	Si032697m.g.version2.1	TANDEM	1779	TREE	MIC1_inner	NLR	TRUNC	TRUNC	NLR	C16	.
scaffold_2	Si028804m	26410846	26414163	-	Si028804m.g.version2.1	Si028710m	26415481	26421105	+	Si028710m.g.version2.1	TANDEM	1318	TREE	TREE	NLR	TREE	MIC1_inner	NLRID	C7	C16
scaffold_2	Si028737m	41961772	41966046	-	Si028737m.g.version2.1	Si028820m	41967490	41971091	+	Si028820m.g.version2.1	TANDEM	1444	TRUNC	TRUNC	NLR	TREE	TREE	NLR	.	C24
scaffold_3	Si021130m	42687870	42692768	-	Si021130m.g.version2.1	Si025340m	42703018	42706258	+	Si025340m.g.version2.1	TANDEM	10250	TREE	TREE	NLR	TREE	TREE	NLR	C17	C17
scaffold_8	Si025948m	4251283	4254735	-	Si025948m.g.version2.1	Si025924m	4261609	4265111	+	Si025924m.g.version2.1	TANDEM	6874	TREE	MIC1_inner	NLR	TREE	TREE	NLR	C16	C7
scaffold_8	Si026039m	10681583	10684640	-	Si026039m.g.version2.1	Si028373m	10691673	10696545	+	Si028373m.g.version2.1	TANDEM	7033	TRUNC	TRUNC	NLR	TREE	MIC1_inner	NLR	.	C16
scaffold_8	Si025917m	10783174	10788738	-	Si025917m.g.version2.1	Si027260m	10790928	10793803	+	Si027260m.g.version2.1	TANDEM	2190	TREE	TREE	NLR	TREE	MIC1_inner	NLR	C7	C16
scaffold_8	Si027471m	39176209	39176973	-	Si027471m.g.version2.1	Si027964m	39187437	39189587	+	Si027964m.g.version2.1	TANDEM	10464	TRUNC	TRUNC	NLR	TRUNC	TRUNC	NLR	.	.
scaffold_9	Si034008m	34087197	34091481	-	Si034008m.g.version2.1	Si040263m	34091889	34093778	+	Si040263m.g.version2.1	TANDEM	408	TREE	TREE	NLR	TRUNC	TRUNC	NLR	C24	.

## Sheet: Taestivum
SeqID	upstreamTranscriptID	upstreamTranscriptStart (on +strand)	upstreamTranscriptStop (on +strand)	upstreamTranscriptStrand	upstreamGene	downstreamTranscriptID	downstreamTranscriptStart	downstreamTranscriptEnd	downstreamTranscriptStrand	downstreamGene	Tandem-Type	Distance	GeneralTandemClass(upstream)	TandemClass(upstream)	NLR-Type(upstream)	GeneralTandemClass(downstream)	TandemClass(downstream)	NLR-Type(downstream)	Clade# (upstream)	Clade# (downstream)
Triticum_aestivum_CS42_TGACv1_scaffold_000696_1AL	TRIAE_CS42_1AL_TGACv1_000696_AA0017220.1	15388	22775	-	TRIAE_CS42_1AL_TGACv1_000696_AA0017220	TRIAE_CS42_1AL_TGACv1_000696_AA0017230.1	24516	25656	+	TRIAE_CS42_1AL_TGACv1_000696_AA0017230	TANDEM	1741	TREE	TREE	NLRID	TRUNC	TRUNC	NLR	C17	.
Triticum_aestivum_CS42_TGACv1_scaffold_031054_1BL	TRIAE_CS42_1BL_TGACv1_031054_AA0106850.1	59967	65275	-	TRIAE_CS42_1BL_TGACv1_031054_AA0106850	TRIAE_CS42_1BL_TGACv1_031054_AA0106860.1	65826	78321	+	TRIAE_CS42_1BL_TGACv1_031054_AA0106860	TANDEM	551	TREE	MIC1_outer	NLR	TREE	MIC1_outer	NLR	C15	C15
Triticum_aestivum_CS42_TGACv1_scaffold_049356_1BS	TRIAE_CS42_1BS_TGACv1_049356_AA0150140.1	232844	243925	-	TRIAE_CS42_1BS_TGACv1_049356_AA0150140	TRIAE_CS42_1BS_TGACv1_049356_AA0150150.1	253834	267254	+	TRIAE_CS42_1BS_TGACv1_049356_AA0150150	TANDEM	9909	TREE	TREE	NLR	TREE	MIC1_inner	NLR	C7	C16
Triticum_aestivum_CS42_TGACv1_scaffold_049464_1BS	TRIAE_CS42_1BS_TGACv1_049464_AA0154190.1	87535	94725	-	TRIAE_CS42_1BS_TGACv1_049464_AA0154190	TRIAE_CS42_1BS_TGACv1_049464_AA0154200.1	95076	102004	+	TRIAE_CS42_1BS_TGACv1_049464_AA0154200	TANDEM	351	TREE	TREE	NLR	TREE	TREE	NLR	C7	C17
Triticum_aestivum_CS42_TGACv1_scaffold_049690_1BS	TRIAE_CS42_1BS_TGACv1_049690_AA0159620.2	39072	43245	-	TRIAE_CS42_1BS_TGACv1_049690_AA0159620	TRIAE_CS42_1BS_TGACv1_049690_AA0159630.1	55476	62520	+	TRIAE_CS42_1BS_TGACv1_049690_AA0159630	TANDEM	12231	TREE	TREE	NLR	TREE	MIC1_outer	NLR	C17	C15
Triticum_aestivum_CS42_TGACv1_scaffold_080161_1DS	TRIAE_CS42_1DS_TGACv1_080161_AA0241890.2	104543	117515	-	TRIAE_CS42_1DS_TGACv1_080161_AA0241890	TRIAE_CS42_1DS_TGACv1_080161_AA0241900.1	118446	121586	+	TRIAE_CS42_1DS_TGACv1_080161_AA0241900	TANDEM	931	TREE	MIC1_inner	NLRID	TREE	TREE	NLR	C16	C7
Triticum_aestivum_CS42_TGACv1_scaffold_080727_1DS	TRIAE_CS42_1DS_TGACv1_080727_AA0252820.1	28966	32815	-	TRIAE_CS42_1DS_TGACv1_080727_AA0252820	TRIAE_CS42_1DS_TGACv1_080727_AA0252830.1	31159	38235	+	TRIAE_CS42_1DS_TGACv1_080727_AA0252830	OVL-TANDEM	1656	TRUNC	TRUNC	NLR	TREE	TREE	NLR	.	C5
Triticum_aestivum_CS42_TGACv1_scaffold_080966_1DS	TRIAE_CS42_1DS_TGACv1_080966_AA0256160.1	24036	30045	-	TRIAE_CS42_1DS_TGACv1_080966_AA0256160	TRIAE_CS42_1DS_TGACv1_080966_AA0256170.1	30516	39458	+	TRIAE_CS42_1DS_TGACv1_080966_AA0256170	TANDEM	471	TREE	TREE	NLR	TREE	TREE	NLR	C7	C17
Triticum_aestivum_CS42_TGACv1_scaffold_114644_2AS	TRIAE_CS42_2AS_TGACv1_114644_AA0368560.2	13806	18175	-	TRIAE_CS42_2AS_TGACv1_114644_AA0368560	TRIAE_CS42_2AS_TGACv1_114644_AA0368570.1	18356	26001	+	TRIAE_CS42_2AS_TGACv1_114644_AA0368570	TANDEM	181	TREE	TREE	NLR	TRUNC	TRUNC	NLR	C7	.
Triticum_aestivum_CS42_TGACv1_scaffold_146545_2BS	TRIAE_CS42_2BS_TGACv1_146545_AA0467940.1	77007	87305	-	TRIAE_CS42_2BS_TGACv1_146545_AA0467940	TRIAE_CS42_2BS_TGACv1_146545_AA0467960.1	87566	95564	+	TRIAE_CS42_2BS_TGACv1_146545_AA0467960	TANDEM	261	TRUNC	TRUNC	NLR	TREE	TREE	NLR	.	C7
Triticum_aestivum_CS42_TGACv1_scaffold_177277_2DS	TRIAE_CS42_2DS_TGACv1_177277_AA0571930.1	3777	11795	-	TRIAE_CS42_2DS_TGACv1_177277_AA0571930	TRIAE_CS42_2DS_TGACv1_177277_AA0571940.1	14796	18786	+	TRIAE_CS42_2DS_TGACv1_177277_AA0571940	TANDEM	3001	TREE	MIC1_inner	NLR	TREE	TREE	NLR	C16	C7
Triticum_aestivum_CS42_TGACv1_scaffold_194861_3AL	TRIAE_CS42_3AL_TGACv1_194861_AA0640840.1	10787	15585	-	TRIAE_CS42_3AL_TGACv1_194861_AA0640840	TRIAE_CS42_3AL_TGACv1_194861_AA0640850.1	15736	29580	+	TRIAE_CS42_3AL_TGACv1_194861_AA0640850	TANDEM	151	TREE	TREE	NLR	TREE	MIC1_inner	NLR	C7	C16
Triticum_aestivum_CS42_TGACv1_scaffold_220660_3B	TRIAE_CS42_3B_TGACv1_220660_AA0714400.1	119276	150875	-	TRIAE_CS42_3B_TGACv1_220660_AA0714400	TRIAE_CS42_3B_TGACv1_220660_AA0714410.1	151276	156510	+	TRIAE_CS42_3B_TGACv1_220660_AA0714410	TANDEM	401	TREE	MIC1_inner	NLR	TREE	TREE	NLR	C16	C7
Triticum_aestivum_CS42_TGACv1_scaffold_221435_3B	TRIAE_CS42_3B_TGACv1_221435_AA0740730.2	78561	83224	-	TRIAE_CS42_3B_TGACv1_221435_AA0740730	TRIAE_CS42_3B_TGACv1_221435_AA0740740.1	83439	98393	+	TRIAE_CS42_3B_TGACv1_221435_AA0740740	TANDEM	215	TREE	TREE	NLR	TREE	MIC1_inner	NLRID	C7	C16
Triticum_aestivum_CS42_TGACv1_scaffold_221892_3B	TRIAE_CS42_3B_TGACv1_221892_AA0752560.1	115787	119715	-	TRIAE_CS42_3B_TGACv1_221892_AA0752560	TRIAE_CS42_3B_TGACv1_221892_AA0752570.2	124274	138512	+	TRIAE_CS42_3B_TGACv1_221892_AA0752570	TANDEM	4559	TRUNC	TRUNC	NLR	TREE	TREE	NLR	.	C24
Triticum_aestivum_CS42_TGACv1_scaffold_224634_3B	TRIAE_CS42_3B_TGACv1_224634_AA0799060.1	11077	15375	-	TRIAE_CS42_3B_TGACv1_224634_AA0799060	TRIAE_CS42_3B_TGACv1_224634_AA0799070.1	15556	19710	+	TRIAE_CS42_3B_TGACv1_224634_AA0799070	TANDEM	181	TRUNC	TRUNC	NLR	TREE	TREE	NLR	.	C7
Triticum_aestivum_CS42_TGACv1_scaffold_224880_3B	TRIAE_CS42_3B_TGACv1_224880_AA0802690.1	36177	37225	-	TRIAE_CS42_3B_TGACv1_224880_AA0802690	TRIAE_CS42_3B_TGACv1_224880_AA0802700.1	41191	43264	+	TRIAE_CS42_3B_TGACv1_224880_AA0802700	TANDEM	3966	TRUNC	TRUNC	NLR	TRUNC	TRUNC	NLR	.	.
Triticum_aestivum_CS42_TGACv1_scaffold_271732_3DS	TRIAE_CS42_3DS_TGACv1_271732_AA0907060.1	103407	112168	-	TRIAE_CS42_3DS_TGACv1_271732_AA0907060	TRIAE_CS42_3DS_TGACv1_271732_AA0907080.1	118452	122436	+	TRIAE_CS42_3DS_TGACv1_271732_AA0907080	TANDEM	6284	TREE	TREE	NLR	TREE	TREE	NLRID	C7	C17
Triticum_aestivum_CS42_TGACv1_scaffold_288271_4AL	TRIAE_CS42_4AL_TGACv1_288271_AA0943110.1	194202	198671	-	TRIAE_CS42_4AL_TGACv1_288271_AA0943110	TRIAE_CS42_4AL_TGACv1_288271_AA0943120.1	199561	204966	+	TRIAE_CS42_4AL_TGACv1_288271_AA0943120	TANDEM	890	TREE	TREE	NLR	TREE	TREE	NLR	C12	C9
Triticum_aestivum_CS42_TGACv1_scaffold_288580_4AL	TRIAE_CS42_4AL_TGACv1_288580_AA0952690.1	117243	125025	-	TRIAE_CS42_4AL_TGACv1_288580_AA0952690	TRIAE_CS42_4AL_TGACv1_288580_AA0952700.1	126906	128427	+	TRIAE_CS42_4AL_TGACv1_288580_AA0952700	TANDEM	1881	TREE	MIC1_inner	NLRID	TRUNC	TRUNC	NLR	C16	.
Triticum_aestivum_CS42_TGACv1_scaffold_288585_4AL	TRIAE_CS42_4AL_TGACv1_288585_AA0952960.1	46169	59565	-	TRIAE_CS42_4AL_TGACv1_288585_AA0952960	TRIAE_CS42_4AL_TGACv1_288585_AA0952970.1	65546	75651	+	TRIAE_CS42_4AL_TGACv1_288585_AA0952970	TANDEM	5981	TREE	MIC1_inner	NLR	TRUNC	TRUNC	NLRID	C16	.
Triticum_aestivum_CS42_TGACv1_scaffold_288660_4AL	TRIAE_CS42_4AL_TGACv1_288660_AA0954740.1	89906	90875	-	TRIAE_CS42_4AL_TGACv1_288660_AA0954740	TRIAE_CS42_4AL_TGACv1_288660_AA0954750.3	92436	98770	+	TRIAE_CS42_4AL_TGACv1_288660_AA0954750	TANDEM	1561	TRUNC	TRUNC	NLR	TREE	TREE	NLR	.	C9
Triticum_aestivum_CS42_TGACv1_scaffold_288729_4AL	TRIAE_CS42_4AL_TGACv1_288729_AA0956650.1	70728	92425	-	TRIAE_CS42_4AL_TGACv1_288729_AA0956650	TRIAE_CS42_4AL_TGACv1_288729_AA0956660.1	93885	99404	+	TRIAE_CS42_4AL_TGACv1_288729_AA0956660	TANDEM	1460	TREE	TREE	NLR	TREE	TREE	NLR	C12	C9
Triticum_aestivum_CS42_TGACv1_scaffold_288843_4AL	TRIAE_CS42_4AL_TGACv1_288843_AA0959480.1	32767	41591	-	TRIAE_CS42_4AL_TGACv1_288843_AA0959480	TRIAE_CS42_4AL_TGACv1_288843_AA0959490.1	42316	44520	+	TRIAE_CS42_4AL_TGACv1_288843_AA0959490	TANDEM	725	TRUNC	TRUNC	NLR	TRUNC	TRUNC	NLR	.	.
Triticum_aestivum_CS42_TGACv1_scaffold_288901_4AL	TRIAE_CS42_4AL_TGACv1_288901_AA0960920.1	333	5482	-	TRIAE_CS42_4AL_TGACv1_288901_AA0960920	TRIAE_CS42_4AL_TGACv1_288901_AA0960930.1	5856	13560	+	TRIAE_CS42_4AL_TGACv1_288901_AA0960930	TANDEM	374	TREE	TREE	NLR	TREE	MIC1_inner	NLRID	C7	C16
Triticum_aestivum_CS42_TGACv1_scaffold_374454_5AL	TRIAE_CS42_5AL_TGACv1_374454_AA1200530.1	25587	32585	-	TRIAE_CS42_5AL_TGACv1_374454_AA1200530	TRIAE_CS42_5AL_TGACv1_374454_AA1200540.1	35776	40250	+	TRIAE_CS42_5AL_TGACv1_374454_AA1200540	TANDEM	3191	TRUNC	TRUNC	NLRID	TRUNC	TRUNC	NLR	.	.
Triticum_aestivum_CS42_TGACv1_scaffold_404500_5BL	TRIAE_CS42_5BL_TGACv1_404500_AA1302140.1	101825	104835	-	TRIAE_CS42_5BL_TGACv1_404500_AA1302140	TRIAE_CS42_5BL_TGACv1_404500_AA1302150.1	119083	125755	+	TRIAE_CS42_5BL_TGACv1_404500_AA1302150	TANDEM	14248	TREE	TREE	NLR	TREE	TREE	NLR	C24	C24
Triticum_aestivum_CS42_TGACv1_scaffold_405137_5BL	TRIAE_CS42_5BL_TGACv1_405137_AA1320980.1	51553	66365	-	TRIAE_CS42_5BL_TGACv1_405137_AA1320980	TRIAE_CS42_5BL_TGACv1_405137_AA1320990.2	69956	82800	+	TRIAE_CS42_5BL_TGACv1_405137_AA1320990	TANDEM	3591	TREE	TREE	NLR	TREE	TREE	NLR	C7	C17
Triticum_aestivum_CS42_TGACv1_scaffold_405614_5BL	TRIAE_CS42_5BL_TGACv1_405614_AA1331440.1	8906	36995	-	TRIAE_CS42_5BL_TGACv1_405614_AA1331440	TRIAE_CS42_5BL_TGACv1_405614_AA1331450.1	38596	46264	+	TRIAE_CS42_5BL_TGACv1_405614_AA1331450	TANDEM	1601	TRUNC	TRUNC	NLR	TRUNC	TRUNC	NLR	.	.
Triticum_aestivum_CS42_TGACv1_scaffold_513382_6BS	TRIAE_CS42_6BS_TGACv1_513382_AA1639520.1	41999	55495	-	TRIAE_CS42_6BS_TGACv1_513382_AA1639520	TRIAE_CS42_6BS_TGACv1_513382_AA1639530.5	55887	61397	+	TRIAE_CS42_6BS_TGACv1_513382_AA1639530	TANDEM	392	TREE	MIC1_inner	NLRID	TREE	TREE	NLR	C16	C7
Triticum_aestivum_CS42_TGACv1_scaffold_526431_6DL	TRIAE_CS42_6DL_TGACv1_526431_AA1683210.1	12897	17895	-	TRIAE_CS42_6DL_TGACv1_526431_AA1683210	TRIAE_CS42_6DL_TGACv1_526431_AA1683220.1	25376	30006	+	TRIAE_CS42_6DL_TGACv1_526431_AA1683220	TANDEM	7481	TREE	TREE	NLR	TREE	TREE	NLR	C17	C24
Triticum_aestivum_CS42_TGACv1_scaffold_526836_6DL	TRIAE_CS42_6DL_TGACv1_526836_AA1693000.1	31932	37335	-	TRIAE_CS42_6DL_TGACv1_526836_AA1693000	TRIAE_CS42_6DL_TGACv1_526836_AA1693010.1	49553	53268	+	TRIAE_CS42_6DL_TGACv1_526836_AA1693010	TANDEM	12218	TREE	MIC3	NLRID	TRUNC	TRUNC	NLR	C24	.
Triticum_aestivum_CS42_TGACv1_scaffold_556398_7AL	TRIAE_CS42_7AL_TGACv1_556398_AA1762170.1	52411	57365	-	TRIAE_CS42_7AL_TGACv1_556398_AA1762170	TRIAE_CS42_7AL_TGACv1_556398_AA1762180.3	60066	73990	+	TRIAE_CS42_7AL_TGACv1_556398_AA1762180	TANDEM	2701	TRUNC	TRUNC	NLR	TREE	MIC2	NLRID	.	C23
Triticum_aestivum_CS42_TGACv1_scaffold_557323_7AL	TRIAE_CS42_7AL_TGACv1_557323_AA1779750.1	42534	43593	-	TRIAE_CS42_7AL_TGACv1_557323_AA1779750	TRIAE_CS42_7AL_TGACv1_557323_AA1779760.1	50564	54462	+	TRIAE_CS42_7AL_TGACv1_557323_AA1779760	TANDEM	6971	TRUNC	TRUNC	NLR	TREE	TREE	NLR	.	C24
Triticum_aestivum_CS42_TGACv1_scaffold_569121_7AS	TRIAE_CS42_7AS_TGACv1_569121_AA1807820.1	158327	165375	-	TRIAE_CS42_7AS_TGACv1_569121_AA1807820	TRIAE_CS42_7AS_TGACv1_569121_AA1807830.1	166356	167535	+	TRIAE_CS42_7AS_TGACv1_569121_AA1807830	TANDEM	981	TREE	TREE	NLR	TRUNC	TRUNC	NLR	C9	.
Triticum_aestivum_CS42_TGACv1_scaffold_569126_7AS	TRIAE_CS42_7AS_TGACv1_569126_AA1807930.1	38695	39805	-	TRIAE_CS42_7AS_TGACv1_569126_AA1807930	TRIAE_CS42_7AS_TGACv1_569126_AA1807940.1	43226	50530	+	TRIAE_CS42_7AS_TGACv1_569126_AA1807940	TANDEM	3421	TRUNC	TRUNC	NLR	TREE	TREE	NLR	.	C17
Triticum_aestivum_CS42_TGACv1_scaffold_570323_7AS	TRIAE_CS42_7AS_TGACv1_570323_AA1833930.1	13807	24505	-	TRIAE_CS42_7AS_TGACv1_570323_AA1833930	TRIAE_CS42_7AS_TGACv1_570323_AA1833940.1	39225	43078	+	TRIAE_CS42_7AS_TGACv1_570323_AA1833940	TANDEM	14720	TREE	TREE	NLR	TRUNC	TRUNC	NLR	C12	.
Triticum_aestivum_CS42_TGACv1_scaffold_570661_7AS	TRIAE_CS42_7AS_TGACv1_570661_AA1839100.1	13231	16365	-	TRIAE_CS42_7AS_TGACv1_570661_AA1839100	TRIAE_CS42_7AS_TGACv1_570661_AA1839110.1	22399	27992	+	TRIAE_CS42_7AS_TGACv1_570661_AA1839110	TANDEM	6034	TREE	TREE	NLR	TREE	TREE	NLR	C12	C9
Triticum_aestivum_CS42_TGACv1_scaffold_577042_7BL	TRIAE_CS42_7BL_TGACv1_577042_AA1863700.1	87037	88215	-	TRIAE_CS42_7BL_TGACv1_577042_AA1863700	TRIAE_CS42_7BL_TGACv1_577042_AA1863710.1	95260	100223	+	TRIAE_CS42_7BL_TGACv1_577042_AA1863710	TANDEM	7045	TRUNC	TRUNC	NLR	TREE	TREE	NLR	.	C24
Triticum_aestivum_CS42_TGACv1_scaffold_578662_7BL	TRIAE_CS42_7BL_TGACv1_578662_AA1898420.4	44495	49150	-	TRIAE_CS42_7BL_TGACv1_578662_AA1898420	TRIAE_CS42_7BL_TGACv1_578662_AA1898430.1	49286	53469	+	TRIAE_CS42_7BL_TGACv1_578662_AA1898430	TANDEM	136	TREE	TREE	NLRID	TREE	TREE	NLR	C17	C7
Triticum_aestivum_CS42_TGACv1_scaffold_621384_7DS	TRIAE_CS42_7DS_TGACv1_621384_AA2013630.1	56177	60855	-	TRIAE_CS42_7DS_TGACv1_621384_AA2013630	TRIAE_CS42_7DS_TGACv1_621384_AA2013640.1	72106	82098	+	TRIAE_CS42_7DS_TGACv1_621384_AA2013640	TANDEM	11251	TREE	TREE	NLR	TREE	MIC1_inner	NLRID	C7	C16
Triticum_aestivum_CS42_TGACv1_scaffold_621578_7DS	TRIAE_CS42_7DS_TGACv1_621578_AA2019830.1	107135	119755	-	TRIAE_CS42_7DS_TGACv1_621578_AA2019830	TRIAE_CS42_7DS_TGACv1_621578_AA2019840.1	120466	137747	+	TRIAE_CS42_7DS_TGACv1_621578_AA2019840	TANDEM	711	TREE	TREE	NLR	TREE	TREE	NLR	C9	C12
Triticum_aestivum_CS42_TGACv1_scaffold_622078_7DS	TRIAE_CS42_7DS_TGACv1_622078_AA2032340.2	53763	60205	-	TRIAE_CS42_7DS_TGACv1_622078_AA2032340	TRIAE_CS42_7DS_TGACv1_622078_AA2032360.1	63771	68587	+	TRIAE_CS42_7DS_TGACv1_622078_AA2032360	TANDEM	3566	TREE	TREE	NLR	TREE	TREE	NLR	C5	C20
Triticum_aestivum_CS42_TGACv1_scaffold_622487_7DS	TRIAE_CS42_7DS_TGACv1_622487_AA2040690.1	33803	41625	-	TRIAE_CS42_7DS_TGACv1_622487_AA2040690	TRIAE_CS42_7DS_TGACv1_622487_AA2040700.1	43066	47670	+	TRIAE_CS42_7DS_TGACv1_622487_AA2040700	TANDEM	1441	TREE	MIC1_inner	NLRID	TREE	TREE	NLR	C16	C7
Triticum_aestivum_CS42_TGACv1_scaffold_623313_7DS	TRIAE_CS42_7DS_TGACv1_623313_AA2051850.2	40485	46605	-	TRIAE_CS42_7DS_TGACv1_623313_AA2051850	TRIAE_CS42_7DS_TGACv1_623313_AA2051860.1	46288	50176	+	TRIAE_CS42_7DS_TGACv1_623313_AA2051860	OVL-TANDEM	317	TREE	MIC1_inner	NLRID	TREE	TREE	NLR	C16	C7
Triticum_aestivum_CS42_TGACv1_scaffold_641308_U_4AL-0.297924_1BL-0.153242	TRIAE_CS42_U_TGACv1_641308_AA2091550.1	128367	133545	-	TRIAE_CS42_U_TGACv1_641308_AA2091550	TRIAE_CS42_U_TGACv1_641308_AA2091560.1	137606	139606	+	TRIAE_CS42_U_TGACv1_641308_AA2091560	TANDEM	4061	TREE	TREE	NLR	TRUNC	TRUNC	NLR	C7	.
Triticum_aestivum_CS42_TGACv1_scaffold_642282_U_4AL-0.098043_1BL-0.086507	TRIAE_CS42_U_TGACv1_642282_AA2115020.1	22000	25399	-	TRIAE_CS42_U_TGACv1_642282_AA2115020	TRIAE_CS42_U_TGACv1_642282_AA2115030.1	35046	53957	+	TRIAE_CS42_U_TGACv1_642282_AA2115030	TANDEM	9647	TRUNC	TRUNC	NLR	TREE	MIC1_inner	NLRID	.	C16
Triticum_aestivum_CS42_TGACv1_scaffold_644387_U_3DS-0.122000_6BS-0.101329	TRIAE_CS42_U_TGACv1_644387_AA2139180.1	16657	28163	-	TRIAE_CS42_U_TGACv1_644387_AA2139180	TRIAE_CS42_U_TGACv1_644387_AA2139190.1	28576	34673	+	TRIAE_CS42_U_TGACv1_644387_AA2139190	TANDEM	413	TREE	MIC1_inner	NLRID	TREE	TREE	NLR	C16	C7

## Sheet: Turartu
SeqID	upstreamTranscriptID	upstreamTranscriptStart (on +strand)	upstreamTranscriptStop (on +strand)	upstreamTranscriptStrand	upstreamGene	downstreamTranscriptID	downstreamTranscriptStart	downstreamTranscriptEnd	downstreamTranscriptStrand	downstreamGene	Tandem-Type	Distance	GeneralTandemClass(upstream)	TandemClass(upstream)	NLR-Type(upstream)	GeneralTandemClass(downstream)	TandemClass(downstream)	NLR-Type(downstream)	Clade# (upstream)	Clade# (downstream)
scaffold105073	TRIUR3_02412-T1	35307	38016	-	gene:TRIUR3_02412	TRIUR3_02413-T1	42253	50713	+	gene:TRIUR3_02413	TANDEM	4237	TRUNC	TRUNC	NLR	TREE	MIC1_inner	NLRID	.	C16
scaffold10646	TRIUR3_02758-T1	24399	28011	-	gene:TRIUR3_02758	TRIUR3_02759-T1	28641	31076	+	gene:TRIUR3_02759	TANDEM	630	TREE	TREE	NLR	TRUNC	TRUNC	NLR	C9	.
scaffold107421	TRIUR3_20898-T1	14307	17879	-	gene:TRIUR3_20898	TRIUR3_20899-T1	18666	23770	+	gene:TRIUR3_20899	TANDEM	787	TREE	TREE	NLR	TREE	MIC1_inner	NLRID	C7	C16
scaffold11333	TRIUR3_06400-T1	98687	99737	-	gene:TRIUR3_06400	TRIUR3_06401-T1	107021	110446	+	gene:TRIUR3_06401	TANDEM	7284	TRUNC	TRUNC	NLR	TREE	TREE	NLRID	.	C17
scaffold148521	TRIUR3_12726-T1	12089	15853	-	gene:TRIUR3_12726	TRIUR3_12727-T1	18161	21710	+	gene:TRIUR3_12727	TANDEM	2308	TREE	TREE	NLR	TRUNC	TRUNC	NLR	C9	.
scaffold15078	TRIUR3_15735-T1	92581	93453	-	gene:TRIUR3_15735	TRIUR3_15736-T1	95856	99469	+	gene:TRIUR3_15736	TANDEM	2403	TRUNC	TRUNC	NLR	TREE	TREE	NLR	.	C9
scaffold16161	TRIUR3_25592-T1	22577	24061	-	gene:TRIUR3_25592	TRIUR3_25593-T1	25179	26459	+	gene:TRIUR3_25593	TANDEM	1118	TRUNC	TRUNC	NLR	TRUNC	TRUNC	NLR	.	.
scaffold30112	TRIUR3_25228-T1	17675	20783	-	gene:TRIUR3_25228	TRIUR3_25229-T1	22142	28734	+	gene:TRIUR3_25229	TANDEM	1359	TREE	TREE	NLR	TRUNC	TRUNC	NLRID	C7	.
scaffold35261	TRIUR3_00680-T1	193350	196944	-	gene:TRIUR3_00680	TRIUR3_00681-T1	203023	203334	+	gene:TRIUR3_00681	TANDEM	6079	TREE	TREE	NLR	TRUNC	TRUNC	NLR	C7	.
scaffold6341	TRIUR3_02478-T1	81721	86107	-	gene:TRIUR3_02478	TRIUR3_02479-T1	86496	90318	+	gene:TRIUR3_02479	TANDEM	389	TREE	MIC1_inner	NLR	TRUNC	TRUNC	NLR	C16	.
scaffold69067	TRIUR3_06598-T1	39873	44354	-	gene:TRIUR3_06598	TRIUR3_06599-T1	47429	51977	+	gene:TRIUR3_06599	TANDEM	3075	TREE	MIC1_inner	NLRID	TREE	TREE	NLR	C16	C7
scaffold88596	TRIUR3_09184-T1	8720	15800	-	gene:TRIUR3_09184	TRIUR3_09185-T1	16127	20121	+	gene:TRIUR3_09185	TANDEM	327	TREE	MIC1_inner	NLR	TREE	TREE	NLR	C16	C7
scaffold93441	TRIUR3_11745-T1	41650	45794	-	gene:TRIUR3_11745	TRIUR3_11746-T1	47434	54860	+	gene:TRIUR3_11746	TANDEM	1640	TREE	TREE	NLR	TREE	MIC1_inner	NLR	C7	C16

## Sheet: Zmays
SeqID	upstreamTranscriptID	upstreamTranscriptStart (on +strand)	upstreamTranscriptStop (on +strand)	upstreamTranscriptStrand	upstreamGene	downstreamTranscriptID	downstreamTranscriptStart	downstreamTranscriptEnd	downstreamTranscriptStrand	downstreamGene	Tandem-Type	Distance	GeneralTandemClass(upstream)	TandemClass(upstream)	NLR-Type(upstream)	GeneralTandemClass(downstream)	TandemClass(downstream)	NLR-Type(downstream)	Clade# (upstream)	Clade# (downstream)
4	GRMZM2G156346_T01	1871655	1872998	-	GRMZM2G156346.v6a	GRMZM2G455321_T01	1873582	1875342	+	GRMZM2G455321.v6a	TANDEM	584	TRUNC	TRUNC	NLR	TRUNC	TRUNC	NLR	.	.
5	GRMZM2G012926_T01	39904675	39908151	-	GRMZM2G012926.v6a	GRMZM2G012933_T01	39912904	39914439	+	GRMZM2G012933.v6a	TANDEM	4753	TRUNC	TRUNC	NLR	TRUNC	TRUNC	NLR	.	.
