# Supplementary material for: Dominant integration locus drives continuous diversification of plant immune receptors with exogenous domain fusions
Source: Genome Biol. 2018 Feb 19;19:23. doi: 10.1186/s13059-018-1392-6 (PMC5819176; doi:10.1186/s13059-018-1392-6)
Supplement: Supplementary file 7 — Alignment file used to generate HMM for the CID domain. (FA 4 kb) [file 13059_2018_1392_MOESM7_ESM.fa]

>TRIAE_CS42_7AS_TGACv1_569338_AA1813910.1_838_1193
AKFGGAAADLQY------VSRIG-AVINHPG-NP-VIGMQLVD
>Hvulgare_AK369963_983_1326
AKFGGATADLQY------VSRIS-VVSNHPS-NP-IINVQLVD
>Hvulgare_AK370605_1016_1359
AKFGGAAVDLQY------VSRIG-VVSNHPS-NP-IIDVQLVD
>Atauschii_EMT23655_1012_1344
AKFGGAAADLQY------VSRIGVVI-NHPG-NP-VISVQLVD
>TRIAE_CS42_7DS_TGACv1_621384_AA2013690.1_871_1203
AKFGGAAADLQY------VSRIGVVI-NHPG-NP-VISVQLVD
>Atauschii_EMT01497_953_1297
AKFGGAAVDLQY------VSRIGVVINHRG--NP-VISVQLVD
>Atauschii_EMT33726_810_1134
AKFGGAAVDLQY------VSRIGVVINHRG--NP-VISVQLVD
>TRIAE_CS42_4AL_TGACv1_288220_AA0941010.1_1023_1360
AKFRGAAADLEY------VSRVR-IVSNHPG-NP-IIDVQLVD
>Turartu_TRIUR3_09775-P1_996_1332
IKFGGADADLKY------VSRIG-IVNNHPS-NP-IIDVQLVD
>TRIAE_CS42_7AS_TGACv1_570749_AA1840470.1_854_1191
AKFGGAAAYLQY------VSRIGVVI-NHPS-NP-IIGVQLVD
>TRIAE_CS42_7AS_TGACv1_570111_AA1830630.1_1013_1348
AKFGGAAADLKY------VSRIG-IVSNHPG-NP-IMDVQLVD
>Bdistachyon_Bradi3g34961.1.p_833_1349
VKIGSVSGDESD--KNDAERALLATISKHPS-TP-ILNMQSVN
>Atauschii_EMT23656_764_1117
AKFGGAAADVEY------IKSKRIGISNDPS-NP-EINMQ---
>TRIAE_CS42_7DS_TGACv1_621384_AA2013640.1_637_980
AKFGGAAADVEY------IKSKRIGISNDPS-NP-EINMQ---
>Hvulgare_MLOC_64296.4_698_1230
AKIGGVGAAGT-------ESALRISVSNDSK-NP-KINGQLVN
>TRIAE_CS42_5BL_TGACv1_407372_AA1356330.1_908_1417
AKIGGAGAAGT-------ESALRISVSNDPK-NP-KINCQLVN
>Hvulgare_MLOC_61599.4_792_1231
AKIGGAGAAGT-------ESALRISVSNDPK-NP-KINGQLVE
>Hordeum_vulgare_Rpg5_895_1355
AKIKGAGAAGT-------ESALRISVSNDPK-NPKIN------
>TRIAE_CS42_5BL_TGACv1_406965_AA1351910.1_758_1353
AKIVGAGAAGT-------ESTLGIYVRNDPK-NP-KINDQLVN
>Turartu_TRIUR3_02413-P1_775_1394
AKIVGAVAAGT-------ESALGIYVRNDPK-NP-KINDQLVN
>Hvulgare_AK370199_790_1250
VKLGVRPDDHVN--LKGVESALKIAVKYHPN-SP-IVCVQFVD
>Turartu_TRIUR3_19521-P1_953_1215
VKLGARNAEKFD--IKAAESALEAAVRNPPN-TP-TISVQFDN
>TRIAE_CS42_2AL_TGACv1_095805_AA0314680.5_789_1189
--VKLGVRDDEEFDIKAAESALEAAIKYHPN-TP-ILRVLFVD
>TRIAE_CS42_4AL_TGACv1_288859_AA0959950.1_815_1257
-GIIGAAEGAEGPDRSAAESAFKDTIHKHSK-FPSYVNVKRVD
>Turartu_TRIUR3_20899-P1_805_1259
-GIIGAAEGAEEPDRSAAESAFKDTIHKHSR-FPSYVNVKRVD
>TRIAE_CS42_4BS_TGACv1_329165_AA1098490.1_815_1265
-GIIGAAKGAEEPDRGAAESAFKDTIHKHSR-FPSYVNVKRVD
>Atauschii_EMT18865_804_1281
-GIIGAAEGAEEPDRSAAESAFKDTIHKHSR-FPSYVNVKRVD
>TRIAE_CS42_4DS_TGACv1_361039_AA1159500.1_805_1388
-GIIGAAEGAEEPDRSAAESAFKDTIHKHSR-FPSYVNVKRVD
>Osativa_LOC_Os12g18360.1_741_1024
ARIGGTDDDESN--KTEVESALRTAIRKHPTPSTLMVDIQWVD
>Bdistachyon_Bradi4g13987.1.p_798_1344
TKIGGAGVDESG--RRFAESALTDALSKHRSISI-IVNVQWVD
>TRIAE_CS42_4AL_TGACv1_288894_AA0960750.1_813_1110
AEVGGTGTDESD--KRYAESALSGAIANHPC-TP-IIRVQCVD
>Turartu_TRIUR3_06382-P1_1034_1601
AKVGGTGADESD--KRYAESALSGAIVNHPC-TP-RITVQCVD
>Hvulgare_MLOC_67608.3_863_1117
TKIGGTGTANEHDIRSAALSILTTVVAKHPS-NP-IINVQRVD
>RGH2_Baronesse
TKIGGAGTNECN--RRSVESVFADAISKHPG-TP-IINLQWVD
>Turartu_TRIUR3_15661-P1_832_1561
TKIGGAGTNECN--RRSAELVFADAISKHPS-TP-IINIQWVD
>Turartu_TRIUR3_01885-P1_825_1357
-GTIGAAPGAEEPDRRAAESAFKDAIRNHPR-FPSYDYVKRAD
>Bdistachyon_Bradi4g09886.1.p_835_1131
AKIWCVGPEESN--IITAESVLRDTLSMHPG--HLRVQVQHVD
>Atauschii_EMT03342_827_1022
VIVGGYGAEGST--TRAAVSALREAINMRSS-RP-TADITCVD
>Turartu_TRIUR3_28246-P1_766_961
VIVGGYGAEGST--TRAAVSALREAIDMRSS-RP-TADITCVD
>Turartu_TRIUR3_13906-P1_754_908
VIIGGCGDEGSCS-TRAALSALRKAIDMRSS-RP-TANIKCVD
>TRIAE_CS42_5AL_TGACv1_374266_AA1195550.1_1128_1392
AKIWGAGANER----RAAKSALIDAIKMHSG-CP-TSSIQCLD
>Hvulgare_MLOC_74974.5_809_1136
AKIGGVGVNDPD--RRAAELALIDAIKMHPA-RP-TFSIHCLD
>Atauschii_EMT00560_958_1276
AKIGGAGANDPD--RRAAESALIDAIKMHPA-CP-TLSIHCLD
>TRIAE_CS42_5DL_TGACv1_434466_AA1436530.1_1032_1332
AKIGGAGANDPD--RRAAESALIDAIKMHPA-CP-TLSIHCLD
>Sbicolor_Sobic.008G174100.1.p_836_1084
AKICGAEESHT----RTAQLAFRDVIRVHAGCQ--SVNVQCVK
>Sbicolor_Sobic.002G168300.1.p_973_1260
AKIGGAGSDESH--RRAIELAFRDAVRVHARCE--RVSIQCVQ
>Sitalica_Si028710m_828_1090
VKIGGAGPDKSH--RRAAELAFREAIMVHGRCQ--RVNVRCVQ
>Atauschii_EMT25585_777_1230
AQIGVTAESDK----KVIESPFKDAISNHPR-CP-NFHVKWVD
>Hvulgare_MLOC_73797.2_789_1202
----AHIGVTAEFDRKVIELAFKDAIRNHPR-CP-NFYVKWVD
>Bdistachyon_Bradi4g24914.1.p_801_1290
----GKIGVATESDRKAAESAIKGAISKHPQ-SP-MLNVQWVD
>Osativa_LOC_Os11g11920.1_774_1038
-GQIGAAAGAEESDKRAAEFALSDATKKHSRISRFNIR-----
>Hvulgare_MLOC_64580.5_1035_1296
-GTIGAATGAEESDRRVAECAFIDAIRKHPRFHS-YDHTRRVD
>Hvulgare_AK369350_800_1068
AQIGATTDSDWW----AARSAINDAIDKHPR-CP-RSSFQWVD
>TRIAE_CS42_5BL_TGACv1_405166_AA1321440.1_1136_1456
-GTIGAAKDAEESDRRVAESAFTDAIRKHPR-FPSYNHVKRVD
>TRIAE_CS42_U_TGACv1_642282_AA2115030.1_1136_1456
-GTIGAATGAEESERRVAESAFTDAIRKHPR-FPSYDHVKRVD
