# Supplementary material for: Dominant integration locus drives continuous diversification of plant immune receptors with exogenous domain fusions
Source: Genome Biol. 2018 Feb 19;19:23. doi: 10.1186/s13059-018-1392-6 (PMC5819176; doi:10.1186/s13059-018-1392-6)
Supplement: Supplementary file 8 — The HMM for the CID domain. (HMM 18 kb) [file 13059_2018_1392_MOESM8_ESM.hmm]

HMMER3/f [3.1b1 | May 2013]
NAME  NLR-ID_Cterm_preID
LENG  39
ALPH  amino
RF    no
MM    no
CONS  yes
CS    no
MAP   yes
DATE  Sat Jul 15 09:31:25 2017
NSEQ  55
EFFN  15.243835
CKSUM 1593042326
STATS LOCAL MSV       -7.5249  0.71952
STATS LOCAL VITERBI   -7.7571  0.71952
STATS LOCAL FORWARD   -4.0495  0.71952
HMM          A        C        D        E        F        G        H        I        K        L        M        N        P        Q        R        S        T        V        W        Y   
            m->m     m->i     m->d     i->m     i->i     d->m     d->d
  COMPO   2.12781  4.24491  2.77990  2.89184  3.74478  2.67164  3.41298  2.56121  2.70360  3.01939  4.33901  3.09548  3.12462  3.34587  2.73998  2.66576  3.05220  2.42170  4.90531  4.18111
          2.68618  4.42225  2.77519  2.73123  3.46354  2.40513  3.72494  3.29354  2.67741  2.69355  4.24690  2.90347  2.73739  3.18146  2.89801  2.37887  2.77519  2.98518  4.58477  3.61503
          0.26607  6.36024  1.46150  0.61958  0.77255  0.00000        *
      1   0.61098  5.66462  6.38007  5.99388  5.29930  5.19093  6.47043  2.97826  5.86161  4.01583  5.14669  5.77319  5.82134  6.03996  5.92955  4.64438  2.28273  1.45476  7.06381  5.87935      1 A - - -
          2.68618  4.42225  2.77519  2.73123  3.46354  2.40513  3.72494  3.29354  2.67741  2.69355  4.24690  2.90347  2.73739  3.18146  2.89801  2.37887  2.77519  2.98518  4.58477  3.61503
          0.00335  6.09751  6.81985  0.61958  0.77255  0.40772  1.09412
      2   4.56525  6.81024  4.98193  3.54841  6.33590  1.87137  5.08402  2.88305  0.56667  5.03112  5.86800  4.67052  5.53343  2.87178  2.81599  4.52598  4.71606  5.30857  7.02496  5.85348      2 K - - -
          2.68618  4.42225  2.77519  2.73123  3.46354  2.40513  3.72494  3.29354  2.67741  2.69355  4.24690  2.90347  2.73739  3.18146  2.89801  2.37887  2.77519  2.98518  4.58477  3.61503
          0.00277  6.28463  7.00698  0.61958  0.77255  0.64418  0.74463
      3   4.10085  5.43891  6.09618  5.49866  1.96086  5.33426  5.69788  0.77420  5.30055  2.44710  4.47337  5.50003  5.66948  3.36585  5.31465  4.65930  2.58703  2.12740  6.15280  4.98383      3 i - - -
          2.68618  4.42225  2.77519  2.73123  3.46354  2.40513  3.72494  3.29354  2.67741  2.69355  4.24690  2.90347  2.73739  3.18146  2.89801  2.37887  2.77519  2.98518  4.58477  3.61503
          0.00269  6.31651  7.03886  0.61958  0.77255  0.87113  0.54211
      4   3.79142  3.49222  5.51963  4.90843  4.31581  0.72421  5.24201  1.85220  3.01310  3.40801  4.33488  5.00216  5.29276  4.89709  3.86460  4.22793  4.02529  2.89991  3.15082  4.65184      4 g - - -
          2.68618  4.42225  2.77519  2.73123  3.46354  2.40513  3.72494  3.29354  2.67741  2.69355  4.24690  2.90347  2.73739  3.18146  2.89801  2.37887  2.77519  2.98518  4.58477  3.61503
          0.00269  6.31651  7.03886  0.61958  0.77255  0.30344  1.34047
      5   2.35458  3.38899  6.55681  6.35617  6.07482  0.35317  6.67774  5.41951  6.16837  3.37384  6.06029  5.69764  5.66876  6.24463  6.13166  3.18616  4.61222  2.90556  7.53458  6.43548      5 G - - -
          2.68618  4.42225  2.77519  2.73123  3.46354  2.40513  3.72494  3.29354  2.67741  2.69355  4.24690  2.90347  2.73739  3.18146  2.89801  2.37887  2.77519  2.98518  4.58477  3.61503
          0.00257  6.36024  7.08258  0.61958  0.77255  0.48576  0.95510
      6   0.82519  3.87648  4.63290  4.06491  4.60541  3.44103  3.63530  3.96663  3.45570  3.67997  4.57221  4.46847  5.10842  4.31845  2.81485  3.97382  2.08767  2.41832  6.05070  3.35757      6 a - - -
          2.68618  4.42225  2.77519  2.73123  3.46354  2.40513  3.72494  3.29354  2.67741  2.69355  4.24690  2.90347  2.73739  3.18146  2.89801  2.37887  2.77519  2.98518  4.58477  3.61503
          0.00257  6.36024  7.08258  0.61958  0.77255  0.48576  0.95510
      7   1.38447  6.08195  2.90211  2.89724  5.38857  1.29090  4.66556  3.23038  3.42067  4.37317  5.13837  3.16981  3.50314  3.77791  3.90550  3.05008  3.11842  3.13293  6.54500  5.16093      7 g - - -
          2.68618  4.42225  2.77519  2.73123  3.46354  2.40513  3.72494  3.29354  2.67741  2.69355  4.24690  2.90347  2.73739  3.18146  2.89801  2.37887  2.77519  2.98518  4.58477  3.61503
          0.00257  6.36024  7.08258  0.61958  0.77255  0.48576  0.95510
      8   1.25944  6.17337  2.29284  2.30217  5.51714  2.73658  4.62744  5.00217  2.94891  4.47819  5.21460  3.90781  2.84326  3.72429  3.14136  3.18237  2.25136  2.82549  6.60704  5.19685      8 a - - -
          2.68618  4.42225  2.77519  2.73123  3.46354  2.40513  3.72494  3.29354  2.67741  2.69355  4.24690  2.90347  2.73739  3.18146  2.89801  2.37887  2.77519  2.98518  4.58477  3.61503
          0.00257  6.36024  7.08258  0.61958  0.77255  0.48576  0.95510
      9   2.24256  6.27738  1.20555  2.09080  5.61789  2.09898  4.71726  5.10523  3.47177  4.58205  5.32439  2.55025  4.91336  3.81880  3.97101  2.51521  3.99965  3.17184  6.71333  4.34996      9 d - - -
          2.68618  4.42225  2.77519  2.73123  3.46354  2.40513  3.72494  3.29354  2.67741  2.69355  4.24690  2.90347  2.73739  3.18146  2.89801  2.37887  2.77519  2.98518  4.58477  3.61503
          0.00257  6.36024  7.08258  0.61958  0.77255  0.48576  0.95510
     10   1.86648  6.17151  2.30514  1.65741  5.51414  2.18684  2.91560  4.99848  2.62835  2.36006  5.21286  3.19517  4.83414  3.72535  3.85657  3.62968  3.24745  3.29298  6.60563  5.19600     10 e - - -
          2.68618  4.42225  2.77519  2.73123  3.46354  2.40513  3.72494  3.29354  2.67741  2.69355  4.24690  2.90347  2.73739  3.18146  2.89801  2.37887  2.77519  2.98518  4.58477  3.61503
          0.00257  6.36024  7.08258  0.61958  0.77255  0.48576  0.95510
     11   3.12053  3.79291  3.93976  1.46486  3.60936  4.45106  4.64065  4.91509  2.70862  4.41826  5.16953  3.92788  3.40853  2.56084  3.42768  1.57742  2.16458  3.40102  3.91761  5.17272     11 e - - -
          2.68618  4.42225  2.77519  2.73123  3.46354  2.40513  3.72494  3.29354  2.67741  2.69355  4.24690  2.90347  2.73739  3.18146  2.89801  2.37887  2.77519  2.98518  4.58477  3.61503
          0.16092  6.36024  1.91794  0.61958  0.77255  0.48576  0.95510
     12   3.55870  3.91170  2.07958  1.51252  5.38136  3.19505  2.69057  4.86110  3.26321  4.34764  5.09005  2.08375  4.72810  3.62331  3.75475  3.52513  2.97256  4.43193  3.80500  2.04413     12 e - - -
          2.68705  4.42312  2.76982  2.73168  3.46157  2.40599  3.72581  3.29318  2.67827  2.69442  4.24776  2.90433  2.73658  3.18233  2.89887  2.37749  2.77606  2.98605  4.58564  3.61590
          0.76835  1.10586  1.58331  0.65322  0.73473  1.44325  0.26939
     13   4.27517  6.16640  5.04820  4.22765  5.49238  5.00433  4.89773  2.09778  1.62056  2.99619  5.24740  4.57602  5.33200  4.06622  0.85238  4.35492  2.52055  4.51358  6.52694  5.38419     15 r - - -
          2.68618  4.42225  2.77519  2.73123  3.46354  2.40513  3.72494  3.29354  2.67741  2.69355  4.24690  2.90347  2.73739  3.18146  2.89801  2.37887  2.77519  2.98518  4.58477  3.61503
          0.00379  5.97378  6.69613  0.61958  0.77255  1.22176  0.34915
     14   3.62217  6.05880  3.90944  3.33398  5.41980  3.70469  4.53168  3.24896  1.66345  4.35304  5.11323  3.00971  4.77133  3.63597  0.97210  2.37563  2.92335  4.46192  6.47359  5.10952     16 r - - -
          2.68618  4.42225  2.77519  2.73123  3.46354  2.40513  3.72494  3.29354  2.67741  2.69355  4.24690  2.90347  2.73739  3.18146  2.89801  2.37887  2.77519  2.98518  4.58477  3.61503
          0.00345  6.06554  6.78789  0.61958  0.77255  1.45138  0.26689
     15   0.96901  5.48449  3.13717  2.81963  3.48781  3.22376  4.64348  4.04954  3.52938  3.71736  4.57457  4.02810  4.80435  3.86198  3.95455  2.96298  2.51574  2.16529  6.03210  3.31820     17 a - - -
          2.68618  4.42225  2.77519  2.73123  3.46354  2.40513  3.72494  3.29354  2.67741  2.69355  4.24690  2.90347  2.73739  3.18146  2.89801  2.37887  2.77519  2.98518  4.58477  3.61503
          0.00334  6.09872  6.82106  0.61958  0.77255  1.74671  0.19158
     16   0.39599  5.84019  6.73777  6.38743  5.46887  5.73345  7.11763  2.12866  6.32399  3.91887  5.19429  6.27002  6.26499  6.56277  6.44863  5.21617  4.83698  1.93584  7.55822  6.33400     18 A - - -
          2.68618  4.42225  2.77519  2.73123  3.46354  2.40513  3.72494  3.29354  2.67741  2.69355  4.24690  2.90347  2.73739  3.18146  2.89801  2.37887  2.77519  2.98518  4.58477  3.61503
          0.00334  6.09872  6.82106  0.61958  0.77255  0.11545  2.21605
     17   3.82539  5.86932  4.33251  0.64864  5.08207  4.67704  4.85966  3.22228  3.23975  2.89586  4.95024  4.24864  5.06021  3.19424  3.27764  3.90352  4.05066  2.03944  6.38335  5.09618     19 E - - -
          2.68618  4.42225  2.77519  2.73123  3.46354  2.40513  3.72494  3.29354  2.67741  2.69355  4.24690  2.90347  2.73739  3.18146  2.89801  2.37887  2.77519  2.98518  4.58477  3.61503
          0.00257  6.36024  7.08258  0.61958  0.77255  0.48576  0.95510
     18   3.87686  3.63609  5.17602  4.57612  3.25540  4.91070  5.20789  3.91396  3.14785  2.08958  4.56098  4.83545  5.30204  4.67575  3.36128  0.54406  4.11721  3.70987  6.03443  4.82931     20 S - - -
          2.68618  4.42225  2.77519  2.73123  3.46354  2.40513  3.72494  3.29354  2.67741  2.69355  4.24690  2.90347  2.73739  3.18146  2.89801  2.37887  2.77519  2.98518  4.58477  3.61503
          0.00257  6.36024  7.08258  0.61958  0.77255  0.48576  0.95510
     19   0.52365  5.54922  5.21173  4.66804  4.86130  4.81698  5.42147  3.24415  4.57050  3.94598  4.84693  4.90184  3.85888  4.84681  2.26763  3.06940  3.57070  2.66059  6.33254  5.13035     21 A - - -
          2.68618  4.42225  2.77519  2.73123  3.46354  2.40513  3.72494  3.29354  2.67741  2.69355  4.24690  2.90347  2.73739  3.18146  2.89801  2.37887  2.77519  2.98518  4.58477  3.61503
          0.00257  6.36024  7.08258  0.61958  0.77255  0.48576  0.95510
     20   5.17912  6.40321  7.17084  6.57710  1.38259  6.53289  6.80737  1.90849  3.36453  0.70384  4.44933  6.71039  6.59867  6.28021  6.33401  5.91082  5.38294  3.49476  6.84816  5.85599     22 l - - -
          2.68618  4.42225  2.77519  2.73123  3.46354  2.40513  3.72494  3.29354  2.67741  2.69355  4.24690  2.90347  2.73739  3.18146  2.89801  2.37887  2.77519  2.98518  4.58477  3.61503
          0.00257  6.36024  7.08258  0.61958  0.77255  0.48576  0.95510
     21   3.08204  6.16230  3.92154  2.53413  5.50133  2.31048  4.63017  2.75398  1.88285  3.40882  5.20465  3.25849  4.83607  3.72855  1.43190  2.53062  2.53749  4.54971  6.59850  5.19164     23 r - - -
          2.68618  4.42225  2.77519  2.73123  3.46354  2.40513  3.72494  3.29354  2.67741  2.69355  4.24690  2.90347  2.73739  3.18146  2.89801  2.37887  2.77519  2.98518  4.58477  3.61503
          0.06974  6.36024  2.72365  0.61958  0.77255  0.48576  0.95510
     22   2.33493  5.98440  1.07155  2.57708  5.26261  3.01553  4.65351  2.08103  3.01044  4.26142  5.04622  3.94966  4.84603  3.77895  3.90650  3.65391  2.67014  2.97682  6.46214  5.09494     24 d - - -
          2.68618  4.42225  2.77519  2.73123  3.46354  2.40513  3.72494  3.29354  2.67741  2.69355  4.24690  2.90347  2.73739  3.18146  2.89801  2.37887  2.77519  2.98518  4.58477  3.61503
          0.00275  6.29325  7.01559  0.61958  0.77255  0.25457  1.49278
     23   0.74732  5.27530  5.61645  5.03275  4.41845  3.30285  5.36228  2.87960  4.86502  3.51324  4.43826  5.08820  5.34579  5.03522  4.94914  2.86937  2.21380  2.06232  5.93934  3.45008     25 a - - -
          2.68618  4.42225  2.77519  2.73123  3.46354  2.40513  3.72494  3.29354  2.67741  2.69355  4.24690  2.90347  2.73739  3.18146  2.89801  2.37887  2.77519  2.98518  4.58477  3.61503
          0.00257  6.36024  7.08258  0.61958  0.77255  0.48576  0.95510
     24   5.01536  6.15668  7.22801  6.82530  5.72183  6.85073  7.93357  0.53295  6.85662  2.69433  5.37076  7.02582  6.99924  7.19675  7.10068  6.35718  3.31433  1.26690  8.08844  6.80650     26 I - - -
          2.68618  4.42225  2.77519  2.73123  3.46354  2.40513  3.72494  3.29354  2.67741  2.69355  4.24690  2.90347  2.73739  3.18146  2.89801  2.37887  2.77519  2.98518  4.58477  3.61503
          0.02711  6.36024  3.68821  0.61958  0.77255  0.48576  0.95510
     25   2.83192  6.15471  2.68736  3.34164  5.49853  4.42160  3.01849  4.23182  1.93956  4.45937  3.87795  2.77184  4.81502  3.70541  1.60306  1.45123  3.87853  3.83990  6.58807  5.17809     27 s - - -
          2.68618  4.42225  2.77519  2.73123  3.46354  2.40513  3.72494  3.29354  2.67741  2.69355  4.24690  2.90347  2.73739  3.18146  2.89801  2.37887  2.77519  2.98518  4.58477  3.61503
          0.00264  6.33576  7.05811  0.61958  0.77255  0.36241  1.19071
     26   3.91006  5.90582  4.45670  3.87616  5.03803  4.76128  3.63407  4.49758  1.25344  4.13435  2.14829  1.29932  5.14118  4.12252  4.00546  3.99969  4.13173  2.64748  6.36207  2.91537     28 k - - -
          2.68618  4.42225  2.77519  2.73123  3.46354  2.40513  3.72494  3.29354  2.67741  2.69355  4.24690  2.90347  2.73739  3.18146  2.89801  2.37887  2.77519  2.98518  4.58477  3.61503
          0.00257  6.36024  7.08258  0.61958  0.77255  0.48576  0.95510
     27   5.06460  7.61059  2.06210  4.06388  6.95715  5.16026  0.38825  6.59682  4.49789  5.97141  6.89932  4.63538  3.44398  4.88298  2.49443  4.90967  5.36091  6.13995  7.96408  6.50479     29 H - - -
          2.68618  4.42225  2.77519  2.73123  3.46354  2.40513  3.72494  3.29354  2.67741  2.69355  4.24690  2.90347  2.73739  3.18146  2.89801  2.37887  2.77519  2.98518  4.58477  3.61503
          0.00257  6.36024  7.08258  0.61958  0.77255  0.48576  0.95510
     28   2.72654  6.04811  6.24601  6.16245  6.94401  2.97369  6.90067  6.46694  6.11782  6.13517  6.85665  5.66798  0.43582  6.28171  3.71034  1.72916  4.70917  5.49129  8.25171  7.22797     30 P - - -
          2.68618  4.42225  2.77519  2.73123  3.46354  2.40513  3.72494  3.29354  2.67741  2.69355  4.24690  2.90347  2.73739  3.18146  2.89801  2.37887  2.77519  2.98518  4.58477  3.61503
          0.02698  6.36024  3.69339  0.61958  0.77255  0.48576  0.95510
     29   2.96548  3.70321  3.90922  3.35286  5.50501  2.12467  4.61692  4.98855  2.26567  4.46508  5.20267  2.42318  4.82365  3.28353  1.53740  1.63249  3.08566  4.55072  6.59380  5.18607     31 r - - -
          2.68648  4.41311  2.77550  2.73153  3.46245  2.40543  3.72525  3.29134  2.67771  2.69385  4.24720  2.90377  2.73686  3.18177  2.89831  2.37917  2.77550  2.98549  4.58507  3.61533
          0.26108  1.63085  3.38080  0.04076  3.22034  0.36290  1.18959
     30   3.64681  2.48816  3.91996  2.99685  2.56184  4.42999  3.49417  4.88533  3.36381  4.39074  5.14350  1.53615  4.82293  2.77712  2.61620  2.02744  2.02221  4.47354  6.54369  5.14853     33 n - - -
          2.68618  4.42225  2.77519  2.73123  3.46354  2.40513  3.72494  3.29354  2.67741  2.69355  4.24690  2.90347  2.73739  3.18146  2.89801  2.37887  2.77519  2.98518  4.58477  3.61503
          0.07887  6.32734  2.60294  0.61958  0.77255  0.33384  1.25937
     31   4.05263  5.97554  4.89530  4.36423  5.48392  4.83527  3.34933  3.53481  3.95803  4.51136  5.37408  4.71914  0.38261  4.53327  3.06057  3.20742  3.12435  4.54110  6.76245  5.53745     34 P - - -
          2.68652  4.42259  2.77554  2.73158  3.46210  2.40547  3.72529  3.29388  2.67733  2.69233  4.24724  2.90381  2.73774  3.18181  2.89835  2.37754  2.77554  2.98553  4.58511  3.61537
          0.26662  1.45615  7.00913  0.03620  3.33666  0.24383  1.53072
     32   3.71126  5.70192  4.26740  2.95633  4.88837  4.59629  4.81669  1.53399  2.62366  3.93654  3.05920  2.59114  4.98240  4.02434  2.28895  3.10330  2.09602  2.90803  6.24304  2.29854     36 i - - -
          2.68618  4.42225  2.77519  2.73123  3.46354  2.40513  3.72494  3.29354  2.67741  2.69355  4.24690  2.90347  2.73739  3.18146  2.89801  2.37887  2.77519  2.98518  4.58477  3.61503
          0.00257  6.36024  7.08258  0.61958  0.77255  0.48576  0.95510
     33   2.70678  5.18553  2.97874  5.12875  2.82449  4.97456  5.30744  1.17606  4.92064  2.18428  3.83273  3.52721  5.33820  5.05778  4.93968  3.07101  4.03928  1.49052  5.80976  4.63299     37 i - - -
          2.68618  4.42225  2.77519  2.73123  3.46354  2.40513  3.72494  3.29354  2.67741  2.69355  4.24690  2.90347  2.73739  3.18146  2.89801  2.37887  2.77519  2.98518  4.58477  3.61503
          0.02067  6.36024  3.97755  0.61958  0.77255  0.48576  0.95510
     34   3.65297  3.70471  2.24504  3.34642  5.50482  3.59968  2.72307  4.98998  3.34938  4.46569  5.20196  1.25228  4.82032  3.02527  2.51143  1.90230  3.46125  4.55094  6.59427  3.31858     38 n - - -
          2.68618  4.42225  2.77519  2.73123  3.46354  2.40513  3.72494  3.29354  2.67741  2.69355  4.24690  2.90347  2.73739  3.18146  2.89801  2.37887  2.77519  2.98518  4.58477  3.61503
          0.03866  6.34218  3.31963  0.61958  0.77255  0.66526  0.72183
     35   3.80767  4.22588  3.61400  5.17087  3.35543  3.62514  5.32856  1.75104  4.95717  3.03656  2.56142  5.15343  5.34951  5.08922  4.96514  4.30211  3.21007  0.75892  5.81824  4.64147     39 v - - -
          2.68618  4.42225  2.77519  2.73123  3.46354  2.40513  3.72494  3.29354  2.67741  2.69355  4.24690  2.90347  2.73739  3.18146  2.89801  2.37887  2.77519  2.98518  4.58477  3.61503
          0.00271  6.30623  7.02858  0.61958  0.77255  0.94174  0.49421
     36   4.75848  6.93303  5.30373  4.45882  6.51275  5.35569  3.27674  5.80085  1.67810  3.38233  5.99197  4.83467  5.67290  0.57530  2.61302  4.71914  3.22002  5.46177  7.09796  5.97849     40 Q - - -
          2.68618  4.42225  2.77519  2.73123  3.46354  2.40513  3.72494  3.29354  2.67741  2.69355  4.24690  2.90347  2.73739  3.18146  2.89801  2.37887  2.77519  2.98518  4.58477  3.61503
          0.04192  6.30623  3.23829  0.61958  0.77255  0.94174  0.49421
     37   3.80892  1.68268  5.65878  5.05550  2.35364  4.95794  3.39310  3.63241  4.83824  1.67492  4.31432  5.07317  5.32087  4.99801  1.96598  3.22889  4.04061  3.44761  1.87953  4.44210     41 l - - -
          2.68618  4.42225  2.77519  2.73123  3.46354  2.40513  3.72494  3.29354  2.67741  2.69355  4.24690  2.90347  2.73739  3.18146  2.89801  2.37887  2.77519  2.98518  4.58477  3.61503
          0.00282  6.26713  6.98948  0.61958  0.77255  1.16731  0.37281
     38   3.69210  5.97885  3.43834  6.08031  5.47117  5.98355  6.97301  3.22687  6.21754  2.68854  5.23219  6.23062  6.41792  6.43330  6.40291  5.46215  4.97870  0.22942  7.48521  6.24718     42 V - - -
          2.68618  4.42225  2.77519  2.73123  3.46354  2.40513  3.72494  3.29354  2.67741  2.69355  4.24690  2.90347  2.73739  3.18146  2.89801  2.37887  2.77519  2.98518  4.58477  3.61503
          0.00282  6.26713  6.98948  0.61958  0.77255  1.16731  0.37281
     39   5.02874  7.93646  0.34717  3.31460  7.14403  4.97326  5.68500  6.78486  3.26860  6.17918  7.14653  2.08123  5.70092  3.01130  5.73730  4.80498  5.36374  6.27208  8.32509  6.62219     43 D - - -
          2.68618  4.42225  2.77519  2.73123  3.46354  2.40513  3.72494  3.29354  2.67741  2.69355  4.24690  2.90347  2.73739  3.18146  2.89801  2.37887  2.77519  2.98518  4.58477  3.61503
          0.00190  6.26621        *  0.61958  0.77255  0.00000        *
//
