# Supplementary material for: Dominant integration locus drives continuous diversification of plant immune receptors with exogenous domain fusions
Source: Genome Biol. 2018 Feb 19;19:23. doi: 10.1186/s13059-018-1392-6 (PMC5819176; doi:10.1186/s13059-018-1392-6)
Supplement: Supplementary file 11 — Potential donor - NLR acceptor gene sets, as observed from phylogenetic trees of the donor ID genes. High bootstrap support (> 85) was used to determine likely donor ID and acceptor NLR-ID gene clades. (XLSX 28 kb) [file 13059_2018_1392_MOESM11_ESM.xlsx]

## Sheet: Sheet1
NLR-ID Instance	ID_Domain	NLR_AcceptorGene	ID_DonorGene
1	ERF	TRIAE_CS42_2DL_TGACv1_160227_AA0548390.2	TRIAE_CS42_2BL_TGACv1_129374_AA0380810.1 TRIAE_CS42_2DL_TGACv1_159069_AA0531760.1
2	ERF	TRIAE_CS42_5BL_TGACv1_405227_AA1322580.1	TRIAE_CS42_3AS_TGACv1_212508_AA0701360.1 TRIAE_CS42_3B_TGACv1_222345_AA0762610.1 TRIAE_CS42_3DS_TGACv1_271454_AA0899080.1
3	GRAS	TRIAE_CS42_5AL_TGACv1_374337_AA1197110.1 TRIAE_CS42_5BL_TGACv1_404628_AA1306700.2 TRIAE_CS42_5BL_TGACv1_407442_AA1356960.1 TRIAE_CS42_5DL_TGACv1_436351_AA1460220.1	TRIAE_CS42_2AS_TGACv1_114535_AA0367840.1 TRIAE_CS42_2BS_TGACv1_146253_AA0460460.1 TRIAE_CS42_2DS_TGACv1_178484_AA0596190.2 TRIAE_CS42_4AL_TGACv1_288901_AA0960940.1
4	Exo70	TRIAE_CS42_1DS_TGACv1_080161_AA0241890.2	TRIAE_CS42_3AL_TGACv1_193940_AA0623120.1 TRIAE_CS42_3B_TGACv1_223525_AA0783540.2 TRIAE_CS42_3DL_TGACv1_252066_AA0887400.1
5	PKinase	TRIAE_CS42_4DS_TGACv1_361039_AA1159500.1	TRIAE_CS42_2AL_TGACv1_093335_AA0277920.2 TRIAE_CS42_2BL_TGACv1_130265_AA0407720.1 TRIAE_CS42_2DL_TGACv1_159127_AA0533030.1
6	PKinase	TRIAE_CS42_5BL_TGACv1_406965_AA1351910.1 TRIAE_CS42_5AL_TGACv1_374454_AA1200530.1	TRIAE_CS42_5BL_TGACv1_404214_AA1290480.1 TRIAE_CS42_5DL_TGACv1_433034_AA1399010.1 TRIAE_CS42_5AL_TGACv1_378609_AA1254030.3
7	PKinase	TRIAE_CS42_6BS_TGACv1_513382_AA1639520.1 TRIAE_CS42_U_TGACv1_644387_AA2139180.1	TRIAE_CS42_7AS_TGACv1_570427_AA1835590.1 TRIAE_CS42_4AL_TGACv1_290148_AA0982230.1 TRIAE_CS42_7DS_TGACv1_622118_AA2033130.2 TRIAE_CS42_7DS_TGACv1_623511_AA2053970.1
8	PKinase	TRIAE_CS42_4AL_TGACv1_289395_AA0970060.2	TRIAE_CS42_7AL_TGACv1_558317_AA1792320.1 TRIAE_CS42_7BL_TGACv1_577393_AA1874300.1
