# Supplementary material for: Dominant integration locus drives continuous diversification of plant immune receptors with exogenous domain fusions
Source: Genome Biol. 2018 Feb 19;19:23. doi: 10.1186/s13059-018-1392-6 (PMC5819176; doi:10.1186/s13059-018-1392-6)
Supplement: Supplementary file 14 — All NLR-IDs found in nine grasses (e-value at relaxed cut-off < 0.05), including the genes that could not be included in the tree. (TSV 48 kb) [file 13059_2018_1392_MOESM14_ESM.tsv]

GeneId	ID_Domains_Detected_(evalue)
Bdistachyon_Bradi1g22500.2.p	DUF3542 (0.0055)
Bdistachyon_Bradi3g34961.1.p	Pkinase (1.6e-44)
Bdistachyon_Bradi4g44550.3.p	Laminin_II (0.038)
Bdistachyon_Bradi3g34961.3.p	Pkinase_Tyr (2.4e-09)
Bdistachyon_Bradi4g28188.1.p	Pkinase_Tyr (1.7e-31)
Bdistachyon_Bradi1g51961.3.p	Myb_DNA-binding (2.7e-16) Myb_DNA-binding (9.2e-14)
Bdistachyon_Bradi3g41871.1.p	DUF2250 (0.011)
Bdistachyon_Bradi4g44227.4.p	DUF3542 (0.017)
Bdistachyon_Bradi4g09621.1.p	DDE_4 (3.1e-17)
Bdistachyon_Bradi4g44590.2.p	DUF3542 (0.0018)
Bdistachyon_Bradi1g51961.4.p	Myb_DNA-binding (2.7e-16) Myb_DNA-binding (9.2e-14)
Bdistachyon_Bradi4g38671.1.p	mTERF (0.039)
Bdistachyon_Bradi4g09271.1.p	DDE_4 (7.2e-17)
Bdistachyon_Bradi4g44646.1.p	Laminin_II (0.0037)
Bdistachyon_Bradi5g15565.1.p	SPO22 (0.0081)
Bdistachyon_Bradi4g44227.1.p	DUF3542 (0.017)
Bdistachyon_Bradi4g44550.1.p	Laminin_II (0.01)
Bdistachyon_Bradi4g24914.2.p	Pkinase (1.1e-28) Pkinase (1.6e-71)
Bdistachyon_Bradi5g22176.1.p	zf-BED (8.2e-10)
Bdistachyon_Bradi1g44542.2.p	YozD (0.022)
Bdistachyon_Bradi1g51961.1.p	Myb_DNA-binding (2.8e-16) Myb_DNA-binding (9.5e-14)
Bdistachyon_Bradi1g29422.1.p	YcbB (0.017)
Bdistachyon_Bradi2g07303.1.p	NADH_4Fe-4S (0.004)
Bdistachyon_Bradi4g13987.1.p	Jacalin (1.2e-23) Jacalin (2.2e-19) Jacalin (6.3e-18)
Bdistachyon_Bradi1g50420.2.p	Pil1 (0.043)
Bdistachyon_Bradi5g22146.2.p	zf-BED (0.001)
Bdistachyon_Bradi4g44227.3.p	DUF3542 (0.017)
Bdistachyon_Bradi4g09530.1.p	DDE_4 (3.7e-17) DDE_4 (1.1e-17)
Bdistachyon_Bradi4g09886.1.p	WRKY (8.6e-29) WRKY (2.4e-26)
Bdistachyon_Bradi4g44603.1.p	Laminin_II (0.015)
Bdistachyon_Bradi4g09648.1.p	DDE_4 (3e-16) DDE_4 (1e-19)
Bdistachyon_Bradi5g22162.1.p	zf-BED (0.00089)
Bdistachyon_Bradi1g22500.1.p	DUF3542 (0.0055)
Bdistachyon_Bradi2g60418.1.p	DivIVA (0.001)
Bdistachyon_Bradi2g41930.2.p	Laminin_I (0.047)
Bdistachyon_Bradi5g22187.1.p	zf-BED (2.3e-07)
Bdistachyon_Bradi4g13521.1.p	CRISPR_Cse1 (0.0045)
Bdistachyon_Bradi4g11930.1.p	DUF1221 (0.014)
Bdistachyon_Bradi4g44227.2.p	DUF3542 (0.017)
Bdistachyon_Bradi3g00741.1.p	RuvB_N (0.022)
Bdistachyon_Bradi4g11930.2.p	DUF1221 (0.014)
Bdistachyon_Bradi4g10450.1.p	Pkinase_Tyr (1.7e-40)
Bdistachyon_Bradi3g58937.5.p	Thioredoxin (5.9e-19)
Bdistachyon_Bradi2g39648.1.p	Syntaxin-6_N (0.0024)
Bdistachyon_Bradi2g34986.1.p	DDE_4 (4.4e-16)
Bdistachyon_Bradi1g51961.2.p	Myb_DNA-binding (2.7e-16) Myb_DNA-binding (9.2e-14)
Bdistachyon_Bradi4g09312.1.p	DDE_4 (2.3e-18) DDE_4 (3.1e-18) DDE_4 (4.3e-19)
Bdistachyon_Bradi4g44550.5.p	Laminin_II (0.038)
Bdistachyon_Bradi4g09886.2.p	WRKY (8.6e-29) WRKY (2.4e-26)
Bdistachyon_Bradi1g44542.1.p	YozD (0.022)
Bdistachyon_Bradi3g34961.2.p	Pkinase_Tyr (1.1e-09)
Bdistachyon_Bradi5g22146.1.p	zf-BED (0.001)
Bdistachyon_Bradi4g24914.1.p	Pkinase (1.4e-28) Pkinase (2.3e-71)
Bdistachyon_Bradi4g33350.1.p	TPR_12 (0.0014)
Bdistachyon_Bradi4g44550.4.p	Laminin_II (0.038)
Bdistachyon_Bradi2g52150.1.p	FeS (0.046)
Bdistachyon_Bradi4g10450.2.p	Pkinase (1.2e-39)
Bdistachyon_Bradi4g09631.1.p	DDE_4 (1.7e-16) DDE_4 (4.5e-16)
Bdistachyon_Bradi2g09434.1.p	AP2 (1.5e-09)
Bdistachyon_Bradi4g44590.1.p	DUF3542 (0.0019)
Osativa_LOC_Os12g17490.1	Cenp-F_leu_zip (0.043)
Osativa_LOC_Os12g30080.1	Prominin (0.021)
Osativa_LOC_Os10g07534.1	DUF3542 (0.025)
Osativa_LOC_Os01g71114.1	Laminin_I (0.0039)
Osativa_LOC_Os05g40160.1	DUF3138 (0.048)
Osativa_LOC_Os02g04530.1	ALAD (0.00027)
Osativa_LOC_Os04g53120.1	zf-BED (2.1e-12) ShortName (0.027)
Osativa_LOC_Os05g15040.1	WD40 (2.1e-06)
Osativa_LOC_Os02g18510.1	Chlorophyllase (5.9e-08)
Osativa_LOC_Os11g29920.1	PUL (0.01)
Osativa_LOC_Os11g12320.1	BACK (0.017)
Osativa_LOC_Os11g15190.1	YozD (0.033)
Osativa_LOC_Os09g20040.1	DUF296 (2.2e-19)
Osativa_LOC_Os02g02670.1	GLE1 (0.017)
Osativa_LOC_Os11g17330.1	Med9 (0.016)
Osativa_LOC_Os11g32210.1	Jacalin (1.8e-26) Jacalin (2.2e-22) Jacalin (2.8e-23)
Osativa_LOC_Os02g19890.3	Jacalin (2.3e-23)
Osativa_LOC_Os12g14330.1	Armet (0.0093)
Osativa_LOC_Os04g02120.1	MM_CoA_mutase (0.014)
Osativa_LOC_Os11g17120.1	Med9 (0.0011)
Osativa_LOC_Os04g53030.1	zf-RVT (1.5e-14)
Osativa_LOC_Os08g30634.2	C1_2 (4.3e-05)
Osativa_LOC_Os09g14060.1	DUF3121 (0.027)
Osativa_LOC_Os11g11920.1	AvrRpt-cleavage (9.7e-15)
Osativa_LOC_Os04g53160.1	zf-BED (4.5e-07)
Osativa_LOC_Os12g18360.1	Thioredoxin (9.8e-15)
Osativa_LOC_Os11g12330.1	ApoC-I (0.037)
Osativa_LOC_Os08g30634.1	C1_2 (4.6e-05)
Osativa_LOC_Os12g17410.1	Cenp-F_leu_zip (0.031)
Osativa_LOC_Os02g19890.1	Jacalin (3.5e-23)
Osativa_LOC_Os07g17230.1	B3 (2e-16)
Osativa_LOC_Os11g12040.1	BACK (0.025)
Osativa_LOC_Os12g28050.1	Kinesin-relat_1 (0.037)
Osativa_LOC_Os09g07580.1	EBV-NA3 (0.011)
Osativa_LOC_Os11g11810.1	DUF761 (9.6e-05)
Osativa_LOC_Os08g07950.1	DUF4371 (2.7e-73)
Osativa_LOC_Os12g37760.1	Myosin_tail_1 (0.012)
Osativa_LOC_Os11g46140.1	Sec2p (0.044)
Osativa_LOC_Os12g10330.1	DUF4164 (0.0023)
Osativa_LOC_Os02g19890.2	Jacalin (2.3e-23)
Osativa_LOC_Os11g32170.1	Jacalin (1.8e-26) Jacalin (2.1e-18) Jacalin (1e-10)
Osativa_LOC_Os06g03500.1	DUF3839 (0.039)
Osativa_LOC_Os11g46210.1	DUF3542 (0.00019)
Osativa_LOC_Os01g02280.1	Peptidase_C48 (0.0015)
Osativa_LOC_Os09g20020.1	VQ (4.4e-10)
Osativa_LOC_Os08g07890.1	Pkinase_Tyr (1.6e-19) Pkinase (9e-40)
Osativa_LOC_Os12g36720.1	EzrA (0.006)
Osativa_LOC_Os12g17480.1	Cenp-F_leu_zip (0.022)
Osativa_LOC_Os06g05359.1	DGCR6 (0.023)
Osativa_LOC_Os11g39160.1	DUF3542 (0.034)
Sbicolor_Sobic.008G021400.1.p	Pkinase (1.1e-45) Thioredoxin (1.8e-17)
Sbicolor_Sobic.008G167500.1.p	FNIP (0.047)
Sbicolor_Sobic.005G182800.1.p	Glutaredoxin (3.9e-07)
Sbicolor_Sobic.002G013800.2.p	Pkinase (6.7e-47)
Sbicolor_Sobic.005G224200.1.p	Apolipoprotein (0.00017)
Sbicolor_Sobic.005G095700.1.p	HR1 (0.046)
Sbicolor_Sobic.009G049800.1.p	WD40 (0.00046)
Sbicolor_Sobic.008G177900.1.p	DUF1139 (0.034) FNIP (0.003)
Sbicolor_Sobic.002G013800.3.p	Pkinase (6.7e-47)
Sbicolor_Sobic.004G074400.1.p	DUF3452 (0.013)
Sbicolor_Sobic.005G167600.1.p	ROS_MUCR (0.045)
Sbicolor_Sobic.007G072000.1.p	DUF2408 (0.0086)
Sbicolor_Sobic.002G321100.1.p	DUF2385 (0.014)
Sbicolor_Sobic.008G167300.1.p	FNIP (0.0083)
Sbicolor_Sobic.005G095700.2.p	HR1 (0.046)
Sbicolor_Sobic.005G102900.1.p	Pkinase (1.2e-47)
Sbicolor_Sobic.002G013800.1.p	Pkinase (6.7e-47)
Sbicolor_Sobic.002G168300.2.p	NAM (2.1e-15) WRKY (5.7e-21) WRKY (5.6e-16)
Sbicolor_Sobic.005G118800.1.p	PP2 (2e-36)
Sbicolor_Sobic.007G006100.1.p	Reo_sigmaC (0.033)
Sbicolor_Sobic.008G112700.1.p	SelP_N (0.00094)
Sbicolor_Sobic.010G205600.2.p	BSP_II (0.027)
Sbicolor_Sobic.002G104400.1.p	VQ (0.024) WRKY (1.7e-12)
Sbicolor_Sobic.008G178600.1.p	FNIP (0.0021)
Sbicolor_Sobic.005G223700.1.p	Apolipoprotein (0.00095)
Sbicolor_Sobic.002G013800.4.p	Pkinase (6.7e-47)
Sbicolor_Sobic.008G166500.1.p	FNIP (0.02)
Sbicolor_Sobic.009G049600.1.p	WD40 (0.0003)
Sbicolor_Sobic.009G049800.8.p	WD40 (0.00037)
Sbicolor_Sobic.008G177900.2.p	DUF1139 (0.034) FNIP (0.003)
Sbicolor_Sobic.008G174100.1.p	WRKY (4.8e-12)
Sbicolor_Sobic.005G224000.1.p	Apolipoprotein (0.00022)
Sbicolor_Sobic.002G173100.1.p	Pkinase_Tyr (2.4e-24)
Sbicolor_Sobic.007G085400.1.p	DUF1688 (0.006)
Sbicolor_Sobic.009G049500.1.p	WD40 (0.00048)
Sbicolor_Sobic.002G393800.1.p	Thioredoxin (6.7e-22)
Sbicolor_Sobic.006G222800.1.p	FNIP (0.017)
Sbicolor_Sobic.009G099100.2.p	TM_helix (0.0041)
Sbicolor_Sobic.009G049800.4.p	WD40 (0.00037)
Sbicolor_Sobic.009G049800.5.p	WD40 (0.0003)
Sbicolor_Sobic.006G219800.1.p	DnaJ_C (5e-22)
Sbicolor_Sobic.005G095700.3.p	HR1 (0.046)
Sbicolor_Sobic.009G049800.3.p	WD40 (0.00035)
Sbicolor_Sobic.005G119400.1.p	DAHP_synth_1 (0.047) Jacalin (2.1e-21)
Sbicolor_Sobic.002G128300.1.p	YozD (0.037)
Sbicolor_Sobic.008G138700.1.p	DUF342 (0.023)
Sbicolor_Sobic.002G161900.1.p	FNIP (0.0022)
Sbicolor_Sobic.010G205600.1.p	BSP_II (0.027)
Sbicolor_Sobic.007G006200.1.p	Reo_sigmaC (0.0025)
Sbicolor_Sobic.008G178200.1.p	FNIP (9.4e-05)
Sbicolor_Sobic.002G010800.2.p	DUF3839 (0.021)
Sbicolor_Sobic.009G049800.6.p	WD40 (0.00032)
Sbicolor_Sobic.009G099100.1.p	TM_helix (0.0041)
Sbicolor_Sobic.006G051700.1.p	WRKY (6.3e-23)
Sbicolor_Sobic.008G178500.1.p	FNIP (0.00015)
Sbicolor_Sobic.005G223600.1.p	Apolipoprotein (0.00011)
Sbicolor_Sobic.005G047700.1.p	DUF3839 (0.0018)
Sbicolor_Sobic.002G240500.1.p	DUF3542 (0.011)
Sbicolor_Sobic.008G138900.1.p	Cenp-F_leu_zip (0.011)
Sbicolor_Sobic.002G168400.1.p	HLH (2.1e-08)
Sbicolor_Sobic.005G119400.2.p	DAHP_synth_1 (0.047) Jacalin (2.1e-21)
Sbicolor_Sobic.002G168300.1.p	NAM (2.1e-15) WRKY (5.7e-21) WRKY (5.6e-16)
Sitalica_Si025810m	Pkinase (9.5e-49)
Sitalica_Si027260m	YozD (0.01)
Sitalica_Si029626m	Cytomega_UL84 (0.041)
Sitalica_Si025948m	Laminin_II (0.028)
Sitalica_Si026252m	TPR_14 (0.042)
Sitalica_Si026704m	Pkinase (0.00011)
Sitalica_Si028710m	WRKY (3.5e-23) WRKY (1.5e-15)
Sitalica_Si025833m	NAM (2.3e-35)
Sitalica_Si026253m	TPR_14 (0.042)
Sitalica_Si027469m	DUF2285 (0.029)
Sitalica_Si032746m	FNIP (0.0015)
Sitalica_Si016184m	zf-C2H2_6 (0.0012)
Sitalica_Si031978m	DUF3542 (0.018)
Sitalica_Si027433m	eIF-3c_N (0.016)
Sitalica_Si028373m	YozD (0.0099)
Sitalica_Si011905m	zf-BED (0.0001)
Sitalica_Si026291m	TPR_14 (0.039)
Sitalica_Si025917m	Exo70 (0.03)
Sitalica_Si028148m	Thioredoxin (1.7e-10)
Sitalica_Si000236m	VacJ (0.032)
Sitalica_Si025944m	FNIP (0.00016)
Sitalica_Si025828m	FNIP (0.00012)
Sitalica_Si020660m	zf-BED (1.5e-09)
Sitalica_Si021041m	DUF3542 (0.0002)
Sitalica_Si028362m	Jacalin (2.4e-21)
Sitalica_Si026254m	TPR_14 (0.042)
Sitalica_Si013220m	DUF2388 (0.031)
Sitalica_Si026249m	TPR_14 (0.042)
Sitalica_Si011774m	Coagulase (0.0072)
Sitalica_Si027791m	FNIP (0.0037)
Sitalica_Si012252m	RPAP1_C (0.002)
Sitalica_Si005978m	Pkinase (2.7e-51)
Sitalica_Si027615m	Cob_adeno_trans (0.0056)
Sitalica_Si029609m	IKKbetaNEMObind (0.045)
Sitalica_Si028674m	FNIP (0.0021)
Sitalica_Si020985m	DUF2294 (0.038)
Sitalica_Si012667m	NACHT (0.025)
Sitalica_Si020974m	gpW (0.03)
Turartu_TRIUR3_15661-P1	Exo70 (1.6e-103)
Turartu_TRIUR3_19065-P1	zf-RVT (1.9e-11) RVT_3 (0.0045)
Turartu_TRIUR3_06600-P1	Pkinase (1.1e-40)
Turartu_TRIUR3_11746-P1	HMA (0.0016)
Turartu_TRIUR3_02661-P1	Myosin_tail_1 (0.011) Yae1_N (0.0043)
Turartu_TRIUR3_07344-P1	gag_pre-integrs (5.5e-10) rve (9.9e-21)
Turartu_TRIUR3_13906-P1	WRKY (3.1e-06)
Turartu_TRIUR3_19985-P1	CAP18_C (0.026)
Turartu_TRIUR3_18237-P1	Pkinase (8.5e-48)
Turartu_TRIUR3_17520-P1	DUF330 (0.0077)
Turartu_TRIUR3_29666-P1	SOCS_box (0.018)
Turartu_TRIUR3_02413-P1	Pkinase (9e-42)
Turartu_TRIUR3_26801-P1	zf-CCHC_4 (1.3e-08)
Turartu_TRIUR3_11053-P1	GIDA (0.045)
Turartu_TRIUR3_02650-P1	DUF3615 (0.046)
Turartu_TRIUR3_32446-P1	AP2 (0.038)
Turartu_TRIUR3_30356-P1	Ribonuc_red_lgN (0.025)
Turartu_TRIUR3_23040-P1	CG-1 (5.3e-49)
Turartu_TRIUR3_00402-P1	zf-CCHC (0.00071)
Turartu_TRIUR3_06557-P1	XH (1.5e-06)
Turartu_TRIUR3_07142-P1	zf-CCCH (0.014) CwfJ_C_1 (4.2e-34) CwfJ_C_2 (8.7e-15)
Turartu_TRIUR3_01332-P1	Pkinase (6.1e-49)
Turartu_TRIUR3_28246-P1	WRKY (5e-19)
Turartu_TRIUR3_04210-P1	DUF2408 (0.0045)
Turartu_TRIUR3_19806-P1	PARP (2.9e-10) RST (5.9e-25)
Turartu_TRIUR3_14879-P1	SGT1 (0.017)
Turartu_TRIUR3_13785-P1	RVT_3 (3.7e-17)
Turartu_TRIUR3_09544-P1	DUF935 (0.047)
Turartu_TRIUR3_24281-P1	Pkinase_Tyr (2.9e-15)
Turartu_TRIUR3_24808-P1	Herpes_ICP4_N (0.038)
Turartu_TRIUR3_12781-P1	Aldo_ket_red (6.1e-28)
Turartu_TRIUR3_06401-P1	Thioredoxin (1.5e-17)
Turartu_TRIUR3_13215-P1	Citrate_synt (0.032)
Turartu_TRIUR3_09846-P1	Pkinase (7.1e-48)
Turartu_TRIUR3_16882-P1	RVP_2 (0.037)
Turartu_TRIUR3_04609-P1	zf-BED (0.0014)
Turartu_TRIUR3_09775-P1	Glutaredoxin (0.0034) Kelch_6 (0.0084) Kelch_1 (8.5e-12) Kelch_1 (2e-05)
Turartu_TRIUR3_03321-P1	zf-BED (6.7e-07) UBN2 (6e-14)
Turartu_TRIUR3_27027-P1	TM_helix (0.011)
Turartu_TRIUR3_28605-P1	UBN2_3 (0.00022)
Turartu_TRIUR3_08827-P1	zf-BED (3.5e-13)
Turartu_TRIUR3_32982-P1	DUF1910 (0.042)
Turartu_TRIUR3_21354-P1	Ceramidase (0.0019)
Turartu_TRIUR3_29157-P1	Pkinase (1.8e-49)
Turartu_TRIUR3_09065-P1	FNIP (0.0014)
Turartu_TRIUR3_17561-P1	UME (0.033)
Turartu_TRIUR3_06558-P1	RVT_1 (0.0055)
Turartu_TRIUR3_06598-P1	B3 (5.7e-26)
Turartu_TRIUR3_13188-P1	Pkinase (5.2e-28)
Turartu_TRIUR3_14902-P1	zf-BED (0.0079) zf-BED (2.2e-10)
Turartu_TRIUR3_10454-P1	DUF3542 (0.0034)
Turartu_TRIUR3_13191-P1	DUF2894 (0.034)
Turartu_TRIUR3_06134-P1	DHC_N2 (0.029)
Turartu_TRIUR3_31472-P1	Pkinase (2.7e-42) PTEN_C2 (8.1e-22)
Turartu_TRIUR3_19521-P1	YozD (0.0095) RVT_3 (3.5e-05)
Turartu_TRIUR3_18758-P1	Exo70 (1.4e-27)
Turartu_TRIUR3_02810-P1	RloB (0.032)
Turartu_TRIUR3_34486-P1	PEX-1N (1.6e-22)
Turartu_TRIUR3_03493-P1	Pkinase (2.7e-46) Motile_Sperm (4e-10)
Turartu_TRIUR3_14679-P1	zf-RVT (6.2e-09) DUF4218 (4e-10) DUF4216 (3.4e-20)
Turartu_TRIUR3_06601-P1	Pkinase_Tyr (6.9e-10) Pkinase (1e-18) Dor1 (0.0055)
Turartu_TRIUR3_01885-P1	PP2C (1.9e-55)
Turartu_TRIUR3_13462-P1	DUF295 (9.2e-16)
Turartu_TRIUR3_01846-P1	BTB (0.00054) BTB (9.4e-19)
Turartu_TRIUR3_01726-P1	Ank_2 (1e-05) Ank_2 (3.7e-13) Ank_2 (2.5e-08)
Turartu_TRIUR3_20899-P1	Pkinase (2.4e-26)
Turartu_TRIUR3_32424-P1	DUF1461 (0.035)
Turartu_TRIUR3_25229-P1	BTB (0.00012) DUF3420 (2.9e-11) Ank_2 (5.1e-11) NPR1_like_C (4.8e-66)
Turartu_TRIUR3_15734-P1	tRNA_synt_2f (8.9e-08) DALR_1 (0.0018)
Turartu_TRIUR3_02411-P1	Pkinase (1.3e-49)
Turartu_TRIUR3_06382-P1	Pkinase (3.9e-60) EF_hand_5 (8e-11) EF_hand_5 (1.4e-13)
Zmays_GRMZM2G033519_P01	Peptidase_C48 (5e-16)
Zmays_GRMZM2G060054_P03	Ribosomal_L23eN (4.2e-16) Ribosomal_L23 (1.5e-12)
Zmays_AC217358.3_FGP002	AP2 (0.0034)
Zmays_GRMZM2G060884_P01	Cob_adeno_trans (0.042)
Zmays_AC195587.4_FGP004	Abhydrolase_6 (6.2e-09)
Zmays_GRMZM2G444543_P01	Pkinase (3.6e-50)
Zmays_GRMZM2G002656_P01	NAD_binding_2 (9.6e-11) NAM-associated (1.8e-20)
Zmays_GRMZM2G082112_P01	UBN2_3 (6.8e-16)
Zmays_AC193598.3_FGP002	BUD22 (0.047)
Zmays_GRMZM2G051502_P01	PP2 (3.6e-37)
Zmays_GRMZM2G005452_P02	Anti-adapt_IraP (0.033)
Zmays_GRMZM2G376708_P01	Transpos_assoc (4.7e-17) Transposase_24 (1.2e-09)
Zmays_GRMZM2G078013_P01	DUF3542 (0.0095)
Zmays_GRMZM2G013170_P01	Transpos_assoc (0.003)
Zmays_GRMZM2G005452_P01	Anti-adapt_IraP (0.033)
Zmays_GRMZM2G003755_P01	PAH (7.2e-09)
Zmays_GRMZM2G401089_P01	Anti-adapt_IraP (0.0065)
Zmays_GRMZM2G065692_P01	PAH (1.6e-10)
Zmays_GRMZM2G521481_P01	AP2 (0.0071)
Zmays_GRMZM2G380784_P01	DUF247 (7.3e-48)
Zmays_GRMZM2G381429_P01	Myb_DNA-bind_3 (1.1e-28)
TRIAE_CS42_5BS_TGACv1_423339_AA1374640.1	Jacalin (6.4e-24)
TRIAE_CS42_7DS_TGACv1_622370_AA2038540.1	Latarcin (0.006)
TRIAE_CS42_2BS_TGACv1_146545_AA0467960.2	Glyco_hydro_65m (0.021)
TRIAE_CS42_7DS_TGACv1_622073_AA2032280.2	Motile_Sperm (4.2e-12)
TRIAE_CS42_U_TGACv1_641242_AA2089490.2	DDE_Tnp_4 (2.8e-18)
TRIAE_CS42_7AS_TGACv1_569293_AA1812790.2	Crust_neurohorm (0.022)
TRIAE_CS42_5BL_TGACv1_405149_AA1321240.1	Pkinase (2.4e-35)
TRIAE_CS42_1BS_TGACv1_049387_AA0151740.8	Pkinase (3.4e-46)
TRIAE_CS42_5BL_TGACv1_405149_AA1321240.2	Pkinase (6.6e-35)
TRIAE_CS42_7BS_TGACv1_592160_AA1932120.1	GIT1_C (0.044)
TRIAE_CS42_5BL_TGACv1_407442_AA1356960.2	GRAS (1.6e-129)
TRIAE_CS42_2DL_TGACv1_161075_AA0556520.1	zf-BED (0.0016)
TRIAE_CS42_7BL_TGACv1_577042_AA1863630.2	WD40 (0.029) WD40 (1.3e-05)
TRIAE_CS42_2AL_TGACv1_094090_AA0292380.1	Jacalin (3.6e-24)
TRIAE_CS42_3DS_TGACv1_272269_AA0918140.3	WRKY (1.5e-05)
TRIAE_CS42_U_TGACv1_641070_AA2084180.1	DUF496 (0.029)
TRIAE_CS42_7AS_TGACv1_569126_AA1808020.2	zf-RING_2 (5.1e-13)
TRIAE_CS42_6AS_TGACv1_485239_AA1541270.1	DUF295 (0.0006) Exo_endo_phos_2 (0.0082) zf-RVT (0.00029) RVT_3 (5.4e-16)
TRIAE_CS42_4AL_TGACv1_289140_AA0965790.1	FNIP (0.0074)
TRIAE_CS42_3B_TGACv1_223773_AA0787000.3	Ceramidase (9.9e-07)
TRIAE_CS42_7DL_TGACv1_603188_AA1977810.3	DDE_Tnp_4 (2.4e-13) DDE_Tnp_4 (3e-17) DDE_Tnp_4 (2.4e-18)
TRIAE_CS42_7AL_TGACv1_556965_AA1774300.1	DDE_Tnp_4 (4.2e-15) DDE_Tnp_4 (3.1e-20) DDE_Tnp_4 (1.5e-11)
TRIAE_CS42_2DS_TGACv1_179476_AA0607430.1	DevR (0.034)
TRIAE_CS42_3DS_TGACv1_272345_AA0919330.4	WRKY (5.6e-20)
TRIAE_CS42_2DL_TGACv1_158220_AA0512890.2	Jacalin (3.9e-24)
TRIAE_CS42_4AL_TGACv1_288580_AA0952690.1	Myb_DNA-binding (7.5e-12) BTB (0.0018) DUF3420 (1.2e-12) Ank_2 (3.8e-07) NPR1_like_C (4.6e-68)
TRIAE_CS42_5DL_TGACv1_432950_AA1395830.4	zf-BED (0.034) zf-BED (5.9e-09)
TRIAE_CS42_4AL_TGACv1_288745_AA0957120.4	Motile_Sperm (3.6e-11)
TRIAE_CS42_7AS_TGACv1_569126_AA1808020.10	zf-RING_2 (4.9e-13)
TRIAE_CS42_7AS_TGACv1_569338_AA1813910.1	Kelch_1 (6e-17) Kelch_1 (3.2e-06)
TRIAE_CS42_7DL_TGACv1_604942_AA2003230.2	DUF2408 (0.042)
TRIAE_CS42_U_TGACv1_642446_AA2117770.1	DDE_Tnp_4 (1.2e-16)
TRIAE_CS42_U_TGACv1_641242_AA2089500.2	HTH_Tnp_4 (0.021) DDE_Tnp_4 (2.6e-17)
TRIAE_CS42_2AL_TGACv1_095808_AA0314730.1	Pkinase (1.5e-32)
TRIAE_CS42_U_TGACv1_642356_AA2116220.1	zf-BED (2.2e-06)
TRIAE_CS42_3DS_TGACv1_272345_AA0919330.3	WRKY (0.00016)
TRIAE_CS42_4AL_TGACv1_288731_AA0956730.1	Pkinase (2.6e-47)
TRIAE_CS42_6DL_TGACv1_526836_AA1693040.1	zf-BED (2.8e-06)
TRIAE_CS42_5DL_TGACv1_433767_AA1421650.2	zf-BED (1.2e-06)
TRIAE_CS42_2AS_TGACv1_112164_AA0331970.2	DUF3552 (0.042)
TRIAE_CS42_3B_TGACv1_221435_AA0740740.1	RIP (4.5e-44) RIP (8.5e-48)
TRIAE_CS42_7AS_TGACv1_570940_AA1842770.1	HMA (0.015)
TRIAE_CS42_7BL_TGACv1_578399_AA1894150.1	DUF2457 (0.00026)
TRIAE_CS42_1DL_TGACv1_061102_AA0185320.3	Pkinase_Tyr (3.8e-11)
TRIAE_CS42_7DL_TGACv1_603679_AA1987180.2	DDE_Tnp_4 (1.8e-17) DDE_Tnp_4 (1.1e-19) DDE_Tnp_4 (3.2e-12)
TRIAE_CS42_6AS_TGACv1_485568_AA1547800.1	DDE_Tnp_4 (6.9e-20)
TRIAE_CS42_7AS_TGACv1_569126_AA1808020.9	zf-RING_2 (3.8e-13)
TRIAE_CS42_5BL_TGACv1_405111_AA1320280.4	Pkinase_Tyr (1.4e-21)
TRIAE_CS42_7DS_TGACv1_621384_AA2013640.1	Pkinase_Tyr (8.4e-14) Pkinase_Tyr (1.4e-05) Pkinase_Tyr (1.5e-12)
TRIAE_CS42_5DS_TGACv1_457240_AA1484140.2	Jacalin (6.4e-20)
TRIAE_CS42_4AL_TGACv1_290692_AA0988300.1	Kelch_6 (0.034) Kelch_1 (3.1e-13) Kelch_1 (9.7e-08)
TRIAE_CS42_7BL_TGACv1_579158_AA1904760.1	Motile_Sperm (2.3e-05)
TRIAE_CS42_U_TGACv1_641646_AA2100410.1	DDE_Tnp_4 (1.1e-18)
TRIAE_CS42_4BS_TGACv1_328596_AA1090840.1	FNIP (0.035)
TRIAE_CS42_2DS_TGACv1_179476_AA0607430.2	DevR (0.034)
TRIAE_CS42_7AS_TGACv1_569126_AA1807920.1	RHD3 (0.036)
TRIAE_CS42_7DL_TGACv1_603679_AA1987180.3	DDE_Tnp_4 (1.8e-17) DDE_Tnp_4 (1.1e-19) DDE_Tnp_4 (3.2e-12)
TRIAE_CS42_2BL_TGACv1_129991_AA0401160.1	WEMBL (7.6e-23)
TRIAE_CS42_5AL_TGACv1_376246_AA1234430.5	Pkinase_Tyr (2.9e-11)
TRIAE_CS42_7BL_TGACv1_578401_AA1894200.2	DDE_Tnp_4 (3.1e-17) DDE_Tnp_4 (8.5e-19) DDE_Tnp_4 (4e-16)
TRIAE_CS42_2AS_TGACv1_112164_AA0331960.1	DUF3552 (0.0037)
TRIAE_CS42_1BS_TGACv1_049371_AA0150960.1	Flagellin_C (0.02)
TRIAE_CS42_5BL_TGACv1_407908_AA1360200.1	Paf1 (0.0094)
TRIAE_CS42_U_TGACv1_643775_AA2134920.1	DDE_Tnp_4 (9.2e-19)
TRIAE_CS42_2DS_TGACv1_179476_AA0607430.4	DevR (0.023)
TRIAE_CS42_5AL_TGACv1_374180_AA1192560.2	TPR_12 (0.012)
TRIAE_CS42_5AL_TGACv1_374454_AA1200530.1	Pkinase (3e-40)
TRIAE_CS42_4AL_TGACv1_288859_AA0959950.1	Pkinase (5e-25)
TRIAE_CS42_1BL_TGACv1_031702_AA0119200.1	DDE_Tnp_4 (9.3e-22)
TRIAE_CS42_1DL_TGACv1_061102_AA0185320.2	Pkinase_Tyr (1.9e-09)
TRIAE_CS42_7DL_TGACv1_602807_AA1969200.2	DDE_Tnp_4 (2.4e-12)
TRIAE_CS42_6BS_TGACv1_513457_AA1642210.1	DUF4283 (1.3e-05) FNIP (0.0097)
TRIAE_CS42_5AL_TGACv1_376246_AA1234430.2	Pkinase_Tyr (1.2e-21)
TRIAE_CS42_4BS_TGACv1_329165_AA1098490.1	Pkinase (1.3e-27)
TRIAE_CS42_6BS_TGACv1_514040_AA1654380.1	zf-TRAF (0.0051)
TRIAE_CS42_2AL_TGACv1_095805_AA0314680.6	DUF793 (4.7e-76) DUF793 (3.4e-30)
TRIAE_CS42_7BS_TGACv1_592226_AA1933760.1	DUF4283 (2.9e-31) zf-CCHC_4 (5.8e-13)
TRIAE_CS42_2BL_TGACv1_132297_AA0436580.1	Retrotran_gag_2 (0.0033) DUF1139 (0.018)
TRIAE_CS42_7AL_TGACv1_558043_AA1789500.1	CompInhib_SCIN (0.022)
TRIAE_CS42_7DS_TGACv1_623313_AA2051850.3	B3 (1.8e-23)
TRIAE_CS42_7AL_TGACv1_556398_AA1762180.3	DDE_Tnp_4 (1.9e-13)
TRIAE_CS42_1AL_TGACv1_000589_AA0015320.1	ComK (0.049)
TRIAE_CS42_5BL_TGACv1_405111_AA1320280.2	Pkinase_Tyr (1.5e-21)
TRIAE_CS42_U_TGACv1_642917_AA2124840.2	ABATE (0.01)
TRIAE_CS42_6BS_TGACv1_513444_AA1641770.1	DDE_Tnp_4 (3e-17)
TRIAE_CS42_7DS_TGACv1_622487_AA2040690.1	Myb_DNA-binding (2e-12) BTB (0.00041) DUF3420 (8.9e-13) Ank_2 (0.00011) NPR1_like_C (1.3e-69)
TRIAE_CS42_4BL_TGACv1_321725_AA1064690.1	Motile_Sperm (6.5e-10)
TRIAE_CS42_5AL_TGACv1_374337_AA1197110.2	GRAS (1.6e-124)
TRIAE_CS42_2BL_TGACv1_133086_AA0441310.2	AP2 (7.7e-07) zf-BED (6.4e-11) zf-BED (0.00044)
TRIAE_CS42_2BS_TGACv1_146315_AA0462390.3	PGG (7.4e-08) PGG (6.5e-25) PGG (7.4e-26) PGG (1.6e-29)
TRIAE_CS42_5AL_TGACv1_376246_AA1234430.1	Pkinase_Tyr (2.4e-14)
TRIAE_CS42_3DS_TGACv1_272269_AA0918140.2	WRKY (1.7e-24)
TRIAE_CS42_1BS_TGACv1_049387_AA0151740.14	Pkinase (3.5e-46)
TRIAE_CS42_5DL_TGACv1_433803_AA1422520.1	Retrotran_gag_2 (6e-13)
TRIAE_CS42_6BS_TGACv1_513384_AA1639790.1	DDE_Tnp_4 (2.6e-19)
TRIAE_CS42_1BS_TGACv1_049387_AA0151740.11	Pkinase (4.1e-09)
TRIAE_CS42_2DS_TGACv1_178264_AA0593570.1	zf-BED (0.019)
TRIAE_CS42_3DS_TGACv1_272642_AA0923420.1	CCDC106 (0.019)
TRIAE_CS42_4BL_TGACv1_321725_AA1064690.2	Motile_Sperm (6.5e-10)
TRIAE_CS42_5DL_TGACv1_432950_AA1395830.2	zf-BED (5.3e-09)
TRIAE_CS42_2DS_TGACv1_177750_AA0583790.1	RVT_3 (1.1e-13)
TRIAE_CS42_6AS_TGACv1_485359_AA1543920.1	DDE_Tnp_4 (9.9e-18)
TRIAE_CS42_5BL_TGACv1_405363_AA1325840.1	Histone (1.9e-23)
TRIAE_CS42_5DL_TGACv1_436351_AA1460220.2	GRAS (8.6e-131)
TRIAE_CS42_3B_TGACv1_223773_AA0787000.4	Ceramidase (9.9e-07)
TRIAE_CS42_7AL_TGACv1_558043_AA1789500.3	CompInhib_SCIN (0.026)
TRIAE_CS42_6AS_TGACv1_485389_AA1544590.1	zf-CCHC_4 (4.3e-10)
TRIAE_CS42_4BL_TGACv1_321244_AA1057800.1	Pkinase (3.5e-33)
TRIAE_CS42_2BS_TGACv1_146545_AA0467960.3	Glyco_hydro_65m (0.021)
TRIAE_CS42_2AL_TGACv1_093555_AA0282530.1	MttA_Hcf106 (0.023)
TRIAE_CS42_2DL_TGACv1_158178_AA0511570.1	RuvB_N (0.0081)
TRIAE_CS42_7DS_TGACv1_624690_AA2062760.1	Motile_Sperm (2.1e-07)
TRIAE_CS42_U_TGACv1_644387_AA2139180.1	Pkinase (1.7e-63)
TRIAE_CS42_5BL_TGACv1_405227_AA1322580.3	VQ (0.0019) AP2 (1e-10)
TRIAE_CS42_5BL_TGACv1_404531_AA1303230.1	Glyco_transf_88 (0.016)
TRIAE_CS42_2DS_TGACv1_177216_AA0569310.1	DUF4220 (1.4e-52) DUF4220 (1.1e-10) DUF594 (9.1e-08)
TRIAE_CS42_4AL_TGACv1_288731_AA0956730.2	Pkinase (2.6e-47)
TRIAE_CS42_3B_TGACv1_221321_AA0737290.1	Pkinase_Tyr (7.6e-06)
TRIAE_CS42_4AL_TGACv1_288220_AA0941010.1	Kelch_1 (1.3e-14) Kelch_1 (5.5e-06)
TRIAE_CS42_U_TGACv1_640982_AA2081330.1	FNIP (0.025)
TRIAE_CS42_6BS_TGACv1_513246_AA1635980.1	Motile_Sperm (3.8e-07)
TRIAE_CS42_2BS_TGACv1_147092_AA0477800.1	gag_pre-integrs (8.7e-11) rve (2.2e-17)
TRIAE_CS42_7AS_TGACv1_570111_AA1830630.1	Glutaredoxin (0.0025) Kelch_1 (4.3e-13) Kelch_1 (3.1e-07)
TRIAE_CS42_6AS_TGACv1_485359_AA1543930.1	DDE_Tnp_4 (6.2e-17)
TRIAE_CS42_3B_TGACv1_221086_AA0729800.2	Thioredoxin (6.1e-17)
TRIAE_CS42_U_TGACv1_641242_AA2089500.1	HTH_Tnp_4 (0.029) DDE_Tnp_4 (3.9e-17)
TRIAE_CS42_4AL_TGACv1_288745_AA0957120.1	Motile_Sperm (4.2e-11)
TRIAE_CS42_1BS_TGACv1_049695_AA0159850.1	YukC (0.0083)
TRIAE_CS42_2AL_TGACv1_095313_AA0309520.1	DUF2439 (0.006)
TRIAE_CS42_5DL_TGACv1_433767_AA1421650.3	zf-BED (1.2e-06)
TRIAE_CS42_3AL_TGACv1_193654_AA0616380.2	Ceramidase (0.024)
TRIAE_CS42_2AL_TGACv1_092893_AA0266300.4	YozD (0.04)
TRIAE_CS42_U_TGACv1_642621_AA2120440.1	DDE_Tnp_4 (5.8e-19)
TRIAE_CS42_1DS_TGACv1_080161_AA0241890.2	Exo70 (1.1e-107)
TRIAE_CS42_2BL_TGACv1_132297_AA0436580.2	Retrotran_gag_2 (0.0033) DUF1139 (0.018)
TRIAE_CS42_7BL_TGACv1_577173_AA1867990.1	zf-BED (1.6e-05)
TRIAE_CS42_7DL_TGACv1_603188_AA1977810.2	DDE_Tnp_4 (2.4e-13) DDE_Tnp_4 (3e-17) DDE_Tnp_4 (2.4e-18)
TRIAE_CS42_3DS_TGACv1_272269_AA0918140.1	WRKY (1.7e-24)
TRIAE_CS42_7DL_TGACv1_603679_AA1987180.4	DDE_Tnp_4 (1.8e-17) DDE_Tnp_4 (1.1e-19) DDE_Tnp_4 (3.2e-12)
TRIAE_CS42_5DL_TGACv1_432950_AA1395830.1	zf-BED (0.034) zf-BED (5.9e-09)
TRIAE_CS42_5BL_TGACv1_404149_AA1286860.1	Ank_4 (6e-13)
TRIAE_CS42_2BL_TGACv1_131547_AA0429040.1	AP2 (6.1e-05)
TRIAE_CS42_7AL_TGACv1_557610_AA1783980.1	Syntaxin_2 (0.017)
TRIAE_CS42_5BL_TGACv1_404628_AA1306700.1	GRAS (5.4e-123)
TRIAE_CS42_2DS_TGACv1_178893_AA0602280.1	Jacalin (1.1e-18)
TRIAE_CS42_1BS_TGACv1_051527_AA0180260.1	TM_helix (0.026)
TRIAE_CS42_5AL_TGACv1_374266_AA1195550.1	Ank_5 (1.2e-05) Ank_2 (2.8e-09) Ank_5 (0.0065) WRKY (7.2e-25)
TRIAE_CS42_3B_TGACv1_221435_AA0740740.2	RIP (4.3e-44) RIP (8.3e-48)
TRIAE_CS42_6AS_TGACv1_485693_AA1550190.1	Pkinase (3.5e-15) Pkinase (4.5e-05)
TRIAE_CS42_7AS_TGACv1_571520_AA1848300.1	Not1 (0.048)
TRIAE_CS42_4AL_TGACv1_288220_AA0941010.2	Kelch_1 (1.3e-14) Kelch_1 (5.5e-06)
TRIAE_CS42_3DS_TGACv1_271732_AA0907080.1	Thioredoxin (3.9e-15)
TRIAE_CS42_4AL_TGACv1_289217_AA0967480.1	PRIMA1 (0.024)
TRIAE_CS42_2AS_TGACv1_112164_AA0331970.1	DUF3552 (0.042)
TRIAE_CS42_4AL_TGACv1_289395_AA0970060.1	Pkinase (2.4e-16)
TRIAE_CS42_2BS_TGACv1_147287_AA0481160.2	Jacalin (7e-19)
TRIAE_CS42_1BS_TGACv1_049387_AA0151740.10	Pkinase (3.5e-46)
TRIAE_CS42_7DS_TGACv1_622073_AA2032280.3	Motile_Sperm (4.2e-12)
TRIAE_CS42_7AS_TGACv1_571770_AA1849750.1	Glutaredoxin (0.0053)
TRIAE_CS42_2BS_TGACv1_146545_AA0467930.1	UQ_con (1.8e-19)
TRIAE_CS42_1BS_TGACv1_049387_AA0151740.12	Pkinase (3.6e-46)
TRIAE_CS42_2BS_TGACv1_146484_AA0466280.1	Jacalin (9.4e-20)
TRIAE_CS42_7DS_TGACv1_622470_AA2040210.1	zf-BED (0.0019) Pkinase (2.9e-29)
TRIAE_CS42_2DL_TGACv1_160646_AA0552600.1	DUF761 (4.9e-07)
TRIAE_CS42_7AL_TGACv1_556670_AA1768480.1	DDE_Tnp_4 (3.8e-18) DDE_Tnp_4 (1.9e-17)
TRIAE_CS42_U_TGACv1_643753_AA2134670.1	Thioredoxin (2.2e-17)
TRIAE_CS42_2BS_TGACv1_146574_AA0468460.1	DUF2201_N (0.037)
TRIAE_CS42_1BS_TGACv1_049916_AA0164200.1	GUB_WAK_bind (2.6e-15) EGF_CA (2.9e-06) Pkinase (2.3e-45)
TRIAE_CS42_3DS_TGACv1_272345_AA0919330.2	WRKY (5.6e-20)
TRIAE_CS42_1DL_TGACv1_061518_AA0197540.1	DUF1864 (0.025)
TRIAE_CS42_1BS_TGACv1_049387_AA0151740.9	Pkinase (3.4e-46)
TRIAE_CS42_5DL_TGACv1_434466_AA1436530.1	WRKY (1.5e-21) WRKY (5.1e-25)
TRIAE_CS42_7AS_TGACv1_570544_AA1837440.1	DUF3420 (4.1e-12) Ank_2 (1.4e-07) NPR1_like_C (6.5e-46)
TRIAE_CS42_2AS_TGACv1_112775_AA0345040.1	Glyco_hydro_4C (0.0018)
TRIAE_CS42_1BL_TGACv1_031627_AA0117370.2	Vps51 (0.003)
TRIAE_CS42_4AL_TGACv1_289217_AA0967480.2	PRIMA1 (0.024)
TRIAE_CS42_1DL_TGACv1_061450_AA0195590.1	Type2_restr_D3 (0.045)
TRIAE_CS42_3B_TGACv1_220646_AA0713440.1	Motile_Sperm (5.2e-13)
TRIAE_CS42_4AL_TGACv1_288731_AA0956730.3	Pkinase (2.6e-47)
TRIAE_CS42_7DS_TGACv1_621553_AA2019200.1	HTH_38 (0.0077) DDE_Tnp_4 (4e-07)
TRIAE_CS42_1AL_TGACv1_000696_AA0017220.2	Pkinase (9.4e-45)
TRIAE_CS42_7BL_TGACv1_578662_AA1898420.2	DUF761 (2.8e-12)
TRIAE_CS42_5BS_TGACv1_424227_AA1387750.1	TB2_DP1_HVA22 (2.7e-10)
TRIAE_CS42_3B_TGACv1_224782_AA0801450.1	DDE_Tnp_4 (1.5e-12)
TRIAE_CS42_2DL_TGACv1_158220_AA0512890.1	Jacalin (3.9e-24)
TRIAE_CS42_5DL_TGACv1_432999_AA1397380.1	Motile_Sperm (1.6e-16)
TRIAE_CS42_5BL_TGACv1_405111_AA1320280.3	Pkinase_Tyr (7.1e-22)
TRIAE_CS42_2BL_TGACv1_129541_AA0387810.1	MttA_Hcf106 (0.024)
TRIAE_CS42_3AS_TGACv1_210534_AA0674880.1	Pkinase_Tyr (3.7e-19)
TRIAE_CS42_5DS_TGACv1_459172_AA1495000.1	TB2_DP1_HVA22 (9.2e-07)
TRIAE_CS42_7DS_TGACv1_624184_AA2059570.1	Latarcin (0.006)
TRIAE_CS42_7DS_TGACv1_622002_AA2030900.1	zf-RVT (8.1e-20) RVT_3 (3.3e-23)
TRIAE_CS42_5DL_TGACv1_433767_AA1421650.1	zf-BED (1.2e-06)
TRIAE_CS42_2BS_TGACv1_146545_AA0467930.2	UQ_con (1.8e-19)
TRIAE_CS42_3B_TGACv1_221435_AA0740740.3	RIP (4.4e-44) RIP (8.4e-48)
TRIAE_CS42_1BL_TGACv1_031627_AA0117370.1	Vps51 (0.003)
TRIAE_CS42_2BL_TGACv1_129821_AA0397240.1	zf-BED (0.00017)
TRIAE_CS42_5BL_TGACv1_405149_AA1321260.1	YukC (0.039)
TRIAE_CS42_7DS_TGACv1_622073_AA2032280.1	Motile_Sperm (4.2e-12)
TRIAE_CS42_2DL_TGACv1_161075_AA0556520.2	zf-BED (0.0021)
TRIAE_CS42_5DL_TGACv1_432950_AA1395830.3	zf-BED (0.034) zf-BED (5.9e-09)
TRIAE_CS42_4AL_TGACv1_289433_AA0971120.1	Glyco_transf_88 (0.0011)
TRIAE_CS42_1BS_TGACv1_049387_AA0151740.6	Pkinase (3.5e-46)
TRIAE_CS42_2DL_TGACv1_157992_AA0505170.5	Pkinase (7e-46)
TRIAE_CS42_4AL_TGACv1_289395_AA0970060.2	Pkinase (5.2e-68)
TRIAE_CS42_4AL_TGACv1_289217_AA0967480.3	PRIMA1 (0.024)
TRIAE_CS42_2BS_TGACv1_146155_AA0457040.1	zf-BED (0.03)
TRIAE_CS42_4AL_TGACv1_288306_AA0944210.1	ERp29 (0.018)
TRIAE_CS42_2DS_TGACv1_179476_AA0607430.3	DevR (0.035)
TRIAE_CS42_2AL_TGACv1_094714_AA0301980.1	DUF295 (3.1e-11)
TRIAE_CS42_2AL_TGACv1_095805_AA0314680.5	DUF793 (4.7e-76) DUF793 (3.4e-30)
TRIAE_CS42_5AL_TGACv1_374337_AA1197110.1	GRAS (1.7e-124)
TRIAE_CS42_6AL_TGACv1_472145_AA1518200.1	RVT_1 (4.9e-41)
TRIAE_CS42_U_TGACv1_641242_AA2089490.4	DDE_Tnp_4 (2.8e-18)
TRIAE_CS42_4AL_TGACv1_288894_AA0960750.2	PGG (4.6e-32)
TRIAE_CS42_5AL_TGACv1_374266_AA1195550.2	Ank_5 (1e-05) Ank_2 (2.4e-09) Ank_2 (5.9e-05)
TRIAE_CS42_2AL_TGACv1_095805_AA0314680.4	DUF793 (2.9e-76) DUF793 (2.4e-30)
TRIAE_CS42_2DL_TGACv1_160227_AA0548390.2	AP2 (2.7e-09)
TRIAE_CS42_7DL_TGACv1_603679_AA1987180.1	DDE_Tnp_4 (1.8e-17) DDE_Tnp_4 (1.1e-19) DDE_Tnp_4 (3.2e-12)
TRIAE_CS42_5BL_TGACv1_404628_AA1306700.2	GRAS (5.7e-123)
TRIAE_CS42_4AL_TGACv1_304384_AA1003560.1	Atrophin-1 (0.00016)
TRIAE_CS42_4AL_TGACv1_288464_AA0949390.1	Pkinase (1.9e-32)
TRIAE_CS42_2DL_TGACv1_158220_AA0512890.4	NAM-associated (0.0065) Jacalin (4.2e-24)
TRIAE_CS42_2BL_TGACv1_129424_AA0383120.1	NACHT (0.043)
TRIAE_CS42_2BS_TGACv1_147136_AA0478520.1	Pkinase (3.5e-36)
TRIAE_CS42_5DL_TGACv1_433283_AA1408110.1	DUF296 (3.5e-24)
TRIAE_CS42_7BL_TGACv1_578662_AA1898420.4	DUF761 (4.3e-12)
TRIAE_CS42_3B_TGACv1_223910_AA0789440.1	FAR1 (2.7e-17) MULE (7.9e-23) SWIM (5.8e-05)
TRIAE_CS42_1BS_TGACv1_049387_AA0151760.4	Pkinase (1.2e-07)
TRIAE_CS42_7AS_TGACv1_570607_AA1838170.2	Kelch_1 (1.6e-13) Kelch_1 (6.4e-07)
TRIAE_CS42_U_TGACv1_642282_AA2115030.2	CG-1 (5.4e-45) TIG (4.8e-08) Ank_2 (1.1e-05) IQ (0.0071)
TRIAE_CS42_2BS_TGACv1_147287_AA0481160.1	Jacalin (7.3e-19)
TRIAE_CS42_5AL_TGACv1_374180_AA1192560.1	TPR_12 (0.012)
TRIAE_CS42_1BS_TGACv1_049387_AA0151740.5	Pkinase (3.5e-46)
TRIAE_CS42_4AL_TGACv1_290478_AA0985820.1	Pkinase (0.009)
TRIAE_CS42_3AS_TGACv1_212041_AA0697110.1	WRKY (8.3e-06)
TRIAE_CS42_U_TGACv1_641646_AA2100380.1	DDE_Tnp_4 (1.3e-19)
TRIAE_CS42_5DL_TGACv1_433657_AA1418560.1	Pkinase_Tyr (4.7e-22)
TRIAE_CS42_2BL_TGACv1_129821_AA0397240.3	zf-BED (0.0002)
TRIAE_CS42_2AS_TGACv1_112536_AA0340190.2	AF-4 (0.026)
TRIAE_CS42_2AL_TGACv1_093307_AA0277040.1	WXG100 (0.029)
TRIAE_CS42_6AS_TGACv1_485568_AA1547800.2	DDE_Tnp_4 (6.9e-20)
TRIAE_CS42_2BS_TGACv1_146155_AA0457010.1	zf-BED (0.0011)
TRIAE_CS42_U_TGACv1_641506_AA2096970.1	Pkinase (4.7e-47) Dor1 (0.00042)
TRIAE_CS42_4AL_TGACv1_288245_AA0942150.1	Pkinase (2.6e-46)
TRIAE_CS42_7DS_TGACv1_621384_AA2013690.1	Kelch_1 (6e-11) Kelch_1 (4.4e-05)
TRIAE_CS42_5AL_TGACv1_376246_AA1234430.3	Pkinase_Tyr (2.4e-21)
TRIAE_CS42_4AL_TGACv1_288245_AA0942150.2	Pkinase (2.6e-46)
TRIAE_CS42_2DL_TGACv1_158343_AA0516060.3	Glyco_hydro_62 (0.0081)
TRIAE_CS42_2AL_TGACv1_095411_AA0310530.1	zf-BED (0.00076)
TRIAE_CS42_7AS_TGACv1_569126_AA1807920.2	RHD3 (0.036)
TRIAE_CS42_U_TGACv1_641563_AA2098080.1	VID27 (0.042)
TRIAE_CS42_4AL_TGACv1_288745_AA0957120.6	Motile_Sperm (4.1e-11)
TRIAE_CS42_1AL_TGACv1_000696_AA0017220.1	Pkinase (9.6e-45)
TRIAE_CS42_5DL_TGACv1_433687_AA1419410.2	Sbi-IV (0.025)
TRIAE_CS42_2BL_TGACv1_133086_AA0441310.1	AP2 (1e-06) zf-BED (8.4e-11) zf-BED (0.00058)
TRIAE_CS42_5BL_TGACv1_406965_AA1351910.1	Pkinase (3.5e-40)
TRIAE_CS42_6BS_TGACv1_514453_AA1659900.1	HPS3_Mid (0.041)
TRIAE_CS42_3B_TGACv1_224782_AA0801450.2	DDE_Tnp_4 (1.5e-12)
TRIAE_CS42_7DS_TGACv1_623313_AA2051850.2	B3 (1.8e-23)
TRIAE_CS42_6BS_TGACv1_513384_AA1639790.2	DDE_Tnp_4 (3.9e-19)
TRIAE_CS42_4AL_TGACv1_288901_AA0960930.1	B3 (1.4e-24)
TRIAE_CS42_7BL_TGACv1_577571_AA1878800.1	Pkinase_Tyr (0.0015)
TRIAE_CS42_5DL_TGACv1_433687_AA1419410.1	Sbi-IV (0.025)
TRIAE_CS42_7AL_TGACv1_558043_AA1789500.2	CompInhib_SCIN (0.022)
TRIAE_CS42_7DL_TGACv1_604068_AA1993290.1	DDE_Tnp_4 (5.5e-15)
TRIAE_CS42_7AS_TGACv1_569126_AA1808020.4	zf-RING_2 (5.1e-13)
TRIAE_CS42_U_TGACv1_641834_AA2105300.1	SWIM (2.4e-06)
TRIAE_CS42_U_TGACv1_641646_AA2100410.2	DDE_Tnp_4 (1.2e-18)
TRIAE_CS42_1AS_TGACv1_019058_AA0059200.1	Peptidase_C48 (1.4e-16)
TRIAE_CS42_6BS_TGACv1_515416_AA1669970.1	Jacalin (2.6e-18)
TRIAE_CS42_4AL_TGACv1_288585_AA0952960.1	Glutaredoxin (0.012)
TRIAE_CS42_7AS_TGACv1_570607_AA1838170.1	Kelch_1 (1.6e-13) Kelch_1 (6.6e-07)
TRIAE_CS42_U_TGACv1_644052_AA2136790.2	DDE_Tnp_4 (4.7e-15)
TRIAE_CS42_2DS_TGACv1_178264_AA0593570.2	zf-BED (0.018)
TRIAE_CS42_2AS_TGACv1_112164_AA0331970.3	DUF3552 (0.042)
TRIAE_CS42_2BL_TGACv1_129821_AA0397240.2	zf-BED (0.00022)
TRIAE_CS42_4AL_TGACv1_291625_AA0995670.1	Glutaredoxin (0.0018)
TRIAE_CS42_7AS_TGACv1_569126_AA1808020.3	zf-RING_2 (5.1e-13)
TRIAE_CS42_7AS_TGACv1_570940_AA1842770.4	HMA (0.015)
TRIAE_CS42_1AL_TGACv1_000696_AA0017220.3	Pkinase (9.1e-45)
TRIAE_CS42_5BL_TGACv1_405227_AA1322580.2	VQ (0.0013)
TRIAE_CS42_7BL_TGACv1_578401_AA1894200.1	DDE_Tnp_4 (3.1e-17) DDE_Tnp_4 (8.4e-19) DDE_Tnp_4 (3.9e-16)
TRIAE_CS42_7DL_TGACv1_604942_AA2003230.1	DUF2408 (0.042)
TRIAE_CS42_2BL_TGACv1_130044_AA0402300.1	zf-BED (2.7e-10) zf-BED (1.3e-05)
TRIAE_CS42_3B_TGACv1_221435_AA0740740.5	RIP (3.1e-44) RIP (6e-48)
TRIAE_CS42_2BS_TGACv1_146545_AA0467960.4	Glyco_hydro_65m (0.02)
TRIAE_CS42_1BS_TGACv1_051527_AA0180260.3	TM_helix (0.026)
TRIAE_CS42_1BS_TGACv1_051178_AA0178370.1	ABATE (0.0029)
TRIAE_CS42_2BS_TGACv1_146545_AA0467920.1	Pkinase (2.9e-42)
TRIAE_CS42_2AL_TGACv1_095805_AA0314680.1	DUF793 (2.7e-76) DUF793 (2e-30)
TRIAE_CS42_6BS_TGACv1_513383_AA1639660.1	Pkinase (7.5e-48) Motile_Sperm (9.7e-12)
TRIAE_CS42_1BS_TGACv1_049387_AA0151740.7	Pkinase (3.6e-46)
TRIAE_CS42_4AL_TGACv1_294207_AA1001400.1	DUF3839 (0.013)
TRIAE_CS42_2BL_TGACv1_131927_AA0433640.1	zf-BED (6e-12)
TRIAE_CS42_2DL_TGACv1_157992_AA0505170.4	Pkinase (7e-46)
TRIAE_CS42_U_TGACv1_642917_AA2124840.1	ABATE (0.014)
TRIAE_CS42_2AS_TGACv1_112367_AA0336580.1	RVT_3 (1.6e-11)
TRIAE_CS42_2AS_TGACv1_112536_AA0340190.1	AF-4 (0.039)
TRIAE_CS42_3B_TGACv1_221435_AA0740740.4	RIP (4.4e-44) RIP (8.4e-48)
TRIAE_CS42_4AL_TGACv1_288856_AA0959810.1	Pkinase (3.5e-42)
TRIAE_CS42_4AL_TGACv1_288745_AA0957120.2	Motile_Sperm (4.1e-11)
TRIAE_CS42_3DS_TGACv1_272269_AA0918140.4	WRKY (1.7e-24)
TRIAE_CS42_4AL_TGACv1_288585_AA0952970.1	DUF4216 (4.8e-24)
TRIAE_CS42_7AS_TGACv1_570940_AA1842770.3	HMA (0.015)
TRIAE_CS42_4AL_TGACv1_288219_AA0940950.1	RHSP (0.042)
TRIAE_CS42_3B_TGACv1_221515_AA0742560.1	HeLo (0.046)
TRIAE_CS42_5BL_TGACv1_407372_AA1356330.2	PP2C (3.1e-38)
TRIAE_CS42_4AL_TGACv1_289842_AA0977650.1	MULE (2.3e-14)
TRIAE_CS42_5BL_TGACv1_405227_AA1322580.1	VQ (0.002) AP2 (1.1e-10)
TRIAE_CS42_6BS_TGACv1_514040_AA1654380.2	zf-TRAF (0.0033)
TRIAE_CS42_1BS_TGACv1_049387_AA0151740.4	Pkinase (3.5e-46)
TRIAE_CS42_1DL_TGACv1_061102_AA0185320.4	Pkinase_Tyr (3.8e-11)
TRIAE_CS42_2BS_TGACv1_146315_AA0462390.2	PGG (1.5e-23) PGG (6.6e-25) PGG (7.6e-26) PGG (1.7e-29)
TRIAE_CS42_2AL_TGACv1_094333_AA0295940.1	YozD (0.039)
TRIAE_CS42_U_TGACv1_640785_AA2074330.1	DUF4283 (7.3e-08)
TRIAE_CS42_7BL_TGACv1_579672_AA1909300.1	PGG (9.7e-13)
TRIAE_CS42_5BL_TGACv1_404481_AA1301370.1	NAM-associated (3.7e-22)
TRIAE_CS42_1DL_TGACv1_061102_AA0185320.1	Pkinase_Tyr (3.8e-11)
TRIAE_CS42_6AS_TGACv1_485693_AA1550190.2	Pkinase (3.4e-15) Pkinase (4.3e-05)
TRIAE_CS42_3B_TGACv1_223773_AA0787000.1	Ceramidase (9.9e-07)
TRIAE_CS42_6BS_TGACv1_513382_AA1639520.1	Pkinase (5.2e-60)
TRIAE_CS42_7AS_TGACv1_569293_AA1812790.1	Crust_neurohorm (0.022)
TRIAE_CS42_2BS_TGACv1_146307_AA0462200.1	DUF2967 (0.022)
TRIAE_CS42_2DL_TGACv1_157992_AA0505170.1	Pkinase (7e-46)
TRIAE_CS42_5AL_TGACv1_376246_AA1234430.4	Pkinase_Tyr (2.4e-21)
TRIAE_CS42_2DL_TGACv1_160227_AA0548390.1	AP2 (2.5e-09)
TRIAE_CS42_5DL_TGACv1_436351_AA1460220.1	GRAS (1.4e-130)
TRIAE_CS42_7DS_TGACv1_621610_AA2020920.1	RRF (0.049)
TRIAE_CS42_4AL_TGACv1_288220_AA0941010.3	Kelch_1 (1.3e-14) Kelch_1 (5.5e-06)
TRIAE_CS42_U_TGACv1_642282_AA2115030.1	CG-1 (5.4e-45) TIG (4.8e-08) Ank_2 (1.1e-05) IQ (0.0071)
TRIAE_CS42_2AL_TGACv1_092893_AA0266300.3	YozD (0.044)
TRIAE_CS42_3DL_TGACv1_249225_AA0842290.1	YukC (0.049)
TRIAE_CS42_7BL_TGACv1_578662_AA1898420.1	DUF761 (4.2e-12)
TRIAE_CS42_1DL_TGACv1_061518_AA0197540.3	DUF1864 (0.025)
TRIAE_CS42_5BL_TGACv1_405166_AA1321440.1	CG-1 (3.6e-46) TIG (4.5e-07) Ank_2 (1.6e-05) IQ (0.017)
TRIAE_CS42_3B_TGACv1_222598_AA0767510.1	WRKY (6.2e-18)
TRIAE_CS42_2AS_TGACv1_112164_AA0331970.4	DUF3552 (0.042)
TRIAE_CS42_2BS_TGACv1_146545_AA0467920.2	Pkinase (3.2e-42)
TRIAE_CS42_7BL_TGACv1_577042_AA1863670.3	DDE_Tnp_4 (1.5e-14)
TRIAE_CS42_7DS_TGACv1_624846_AA2063470.1	Mto2_bdg (0.033)
TRIAE_CS42_3B_TGACv1_227676_AA0824350.1	Pyr_redox_2 (4.6e-15)
TRIAE_CS42_6BS_TGACv1_513383_AA1639660.2	Pkinase (7.5e-48) Motile_Sperm (9.7e-12)
TRIAE_CS42_4AL_TGACv1_288919_AA0961460.1	zf-BED (0.011) zf-BED (5.4e-09)
TRIAE_CS42_2AL_TGACv1_095805_AA0314680.2	DUF793 (2.7e-76) DUF793 (2e-30)
TRIAE_CS42_1BS_TGACv1_049387_AA0151740.13	Pkinase (4.2e-09)
TRIAE_CS42_2AL_TGACv1_092893_AA0266300.1	YozD (0.043)
TRIAE_CS42_1AS_TGACv1_019922_AA0072860.3	DUF1883 (0.049)
TRIAE_CS42_7BL_TGACv1_577571_AA1878800.2	Pkinase_Tyr (0.0016)
TRIAE_CS42_7DL_TGACv1_603188_AA1977810.1	DDE_Tnp_4 (2.4e-13) DDE_Tnp_4 (3e-17) HTH_38 (0.0079) DDE_Tnp_4 (2.5e-18)
TRIAE_CS42_7AS_TGACv1_569126_AA1808020.6	zf-RING_2 (1e-09)
TRIAE_CS42_7AS_TGACv1_569068_AA1806240.1	Myb_DNA-binding (4.9e-14)
TRIAE_CS42_2DL_TGACv1_157992_AA0505170.3	Pkinase (4.3e-21)
TRIAE_CS42_7BS_TGACv1_592160_AA1932120.2	GIT1_C (0.031)
TRIAE_CS42_3B_TGACv1_223773_AA0787000.2	Ceramidase (1e-06)
TRIAE_CS42_7AS_TGACv1_569126_AA1808020.5	zf-RING_2 (1.1e-09)
TRIAE_CS42_7AS_TGACv1_569126_AA1808020.1	zf-RING_2 (4.2e-12)
TRIAE_CS42_1BS_TGACv1_049695_AA0159850.2	YukC (0.013)
TRIAE_CS42_7DS_TGACv1_623968_AA2057990.1	LcrV (0.041)
TRIAE_CS42_3B_TGACv1_223515_AA0783270.1	Motile_Sperm (1e-10)
TRIAE_CS42_6BS_TGACv1_513246_AA1635980.2	Motile_Sperm (3.8e-07)
TRIAE_CS42_7DL_TGACv1_603188_AA1977810.4	DDE_Tnp_4 (2.4e-13) DDE_Tnp_4 (2.9e-17) DDE_Tnp_4 (2.4e-18)
TRIAE_CS42_1BS_TGACv1_049387_AA0151740.3	Pkinase (3.5e-46)
TRIAE_CS42_2DS_TGACv1_179476_AA0607430.5	DevR (0.034)
TRIAE_CS42_3B_TGACv1_224717_AA0800500.1	Adeno_IVa2 (0.0075)
TRIAE_CS42_4AL_TGACv1_288745_AA0957120.5	Motile_Sperm (4.1e-11)
TRIAE_CS42_3B_TGACv1_221086_AA0729800.1	Thioredoxin (6.2e-17)
TRIAE_CS42_2BS_TGACv1_146315_AA0462390.1	PGG (7.4e-08) PGG (6.5e-25) PGG (7.4e-26) PGG (1.6e-29)
TRIAE_CS42_4AL_TGACv1_288919_AA0961460.3	zf-BED (0.013) zf-BED (6e-09)
TRIAE_CS42_2BL_TGACv1_129712_AA0393490.1	DUF3334 (0.043)
TRIAE_CS42_7BL_TGACv1_577571_AA1878800.4	Pkinase_Tyr (0.0015)
TRIAE_CS42_3DS_TGACv1_272345_AA0919330.1	WRKY (5.6e-20)
TRIAE_CS42_3B_TGACv1_225191_AA0806000.2	Ceramidase (0.008)
TRIAE_CS42_7DS_TGACv1_622223_AA2035780.1	MULE (2.6e-18)
TRIAE_CS42_5BL_TGACv1_407372_AA1356330.1	PP2C (3.9e-38)
TRIAE_CS42_1BS_TGACv1_049387_AA0151740.1	Pkinase (3.5e-46)
TRIAE_CS42_2DL_TGACv1_158540_AA0521410.1	ALIX_LYPXL_bnd (0.0035)
TRIAE_CS42_5BL_TGACv1_407442_AA1356960.1	GRAS (3.5e-129)
TRIAE_CS42_7AS_TGACv1_570749_AA1840470.1	Kelch_6 (0.017) Kelch_1 (1.1e-11) Kelch_1 (1e-05)
TRIAE_CS42_6BS_TGACv1_513444_AA1641750.1	DDE_Tnp_4 (5.3e-18)
TRIAE_CS42_7BL_TGACv1_577042_AA1863630.1	WD40 (0.033) WD40 (1.5e-05) WD40 (0.00046)
TRIAE_CS42_7DS_TGACv1_621870_AA2028150.2	B3 (1.2e-24)
TRIAE_CS42_1BS_TGACv1_051527_AA0180260.2	TM_helix (0.025)
TRIAE_CS42_2BS_TGACv1_146545_AA0467960.1	Glyco_hydro_65m (0.021)
TRIAE_CS42_6AS_TGACv1_485568_AA1547770.2	DDE_Tnp_4 (4.3e-14)
TRIAE_CS42_3DL_TGACv1_250612_AA0871020.1	zf-BED (0.0024)
TRIAE_CS42_3AS_TGACv1_210534_AA0674880.2	Pkinase_Tyr (3.7e-19)
TRIAE_CS42_U_TGACv1_642446_AA2117750.2	DDE_Tnp_4 (6.3e-20)
TRIAE_CS42_U_TGACv1_641242_AA2089490.5	DDE_Tnp_4 (2.8e-18)
TRIAE_CS42_6BS_TGACv1_514198_AA1656800.1	DDE_Tnp_4 (1.3e-17)
TRIAE_CS42_7AL_TGACv1_556645_AA1767830.1	Pkinase (6e-18)
TRIAE_CS42_6DS_TGACv1_542496_AA1722450.1	ACT (7.2e-05)
TRIAE_CS42_2BS_TGACv1_146545_AA0467960.5	Glyco_hydro_65m (0.02)
TRIAE_CS42_4AL_TGACv1_288745_AA0957120.3	Motile_Sperm (3.9e-11)
TRIAE_CS42_7BL_TGACv1_577042_AA1863720.1	DDE_Tnp_4 (5.5e-16)
TRIAE_CS42_1BS_TGACv1_049387_AA0151800.1	TM_helix (0.034)
TRIAE_CS42_2DS_TGACv1_178424_AA0595360.1	RNA_pol_Rpc82 (0.038)
TRIAE_CS42_2DL_TGACv1_158220_AA0512890.3	Jacalin (3.9e-24)
TRIAE_CS42_1BS_TGACv1_049387_AA0151740.2	Pkinase (3e-46)
TRIAE_CS42_3DS_TGACv1_271732_AA0907080.2	Thioredoxin (3.4e-15)
TRIAE_CS42_2AL_TGACv1_092893_AA0266300.2	YozD (0.042)
TRIAE_CS42_1BS_TGACv1_049801_AA0161810.1	DBD_Tnp_Mut (1e-18) MULE (1.2e-19)
TRIAE_CS42_2DL_TGACv1_158563_AA0521890.1	MttA_Hcf106 (0.032)
TRIAE_CS42_7BL_TGACv1_578401_AA1894200.3	DDE_Tnp_4 (2.8e-17) DDE_Tnp_4 (7.8e-19)
TRIAE_CS42_3B_TGACv1_222741_AA0769780.1	XH (6.6e-26)
TRIAE_CS42_5AL_TGACv1_374482_AA1201290.1	TPR_8 (0.027)
TRIAE_CS42_U_TGACv1_642446_AA2117750.3	DDE_Tnp_4 (5.3e-20)
TRIAE_CS42_7DS_TGACv1_621870_AA2028150.1	B3 (1.1e-24)
TRIAE_CS42_2BS_TGACv1_147593_AA0485320.1	DUF3552 (0.035)
TRIAE_CS42_4AL_TGACv1_289410_AA0970540.1	DDE_Tnp_4 (1.1e-12)
TRIAE_CS42_4AL_TGACv1_288245_AA0942150.3	Pkinase (2.6e-46)
TRIAE_CS42_4BL_TGACv1_320946_AA1052180.1	Jacalin (4.2e-15)
TRIAE_CS42_6AS_TGACv1_485568_AA1547770.1	DDE_Tnp_4 (4.2e-14)
TRIAE_CS42_U_TGACv1_641242_AA2089490.3	DDE_Tnp_4 (2.8e-18)
TRIAE_CS42_2AS_TGACv1_112164_AA0331970.5	DUF3552 (0.042)
TRIAE_CS42_U_TGACv1_644052_AA2136790.1	DDE_Tnp_4 (4.7e-15)
TRIAE_CS42_5DS_TGACv1_457240_AA1484140.1	Jacalin (8.9e-24)
TRIAE_CS42_U_TGACv1_642446_AA2117750.1	DDE_Tnp_4 (6.3e-20)
TRIAE_CS42_2DS_TGACv1_179476_AA0607430.6	DevR (0.033)
TRIAE_CS42_4AL_TGACv1_288691_AA0955700.1	Pkinase (3.3e-36) Motile_Sperm (2.5e-09)
TRIAE_CS42_5DL_TGACv1_433483_AA1414450.1	GYR (0.046)
TRIAE_CS42_4AL_TGACv1_288306_AA0944210.2	ERp29 (0.018)
TRIAE_CS42_4DS_TGACv1_361039_AA1159500.1	Pkinase (1.2e-70)
TRIAE_CS42_4AL_TGACv1_288894_AA0960750.1	PGG (2.1e-29)
TRIAE_CS42_5DL_TGACv1_433483_AA1414450.2	GYR (0.046)
TRIAE_CS42_1DS_TGACv1_080161_AA0241890.1	Exo70 (1.1e-107)
TRIAE_CS42_7DS_TGACv1_624285_AA2060290.1	Retrotran_gag_2 (1.8e-06)
TRIAE_CS42_7DL_TGACv1_604942_AA2003230.3	DUF2408 (0.042)
TRIAE_CS42_2BS_TGACv1_147616_AA0485600.1	Plant_tran (3.7e-38)
TRIAE_CS42_3B_TGACv1_225001_AA0803960.1	Pkinase (3.2e-47) Motile_Sperm (9.1e-15)
TRIAE_CS42_U_TGACv1_641242_AA2089490.1	DDE_Tnp_4 (2.8e-18)
TRIAE_CS42_7AS_TGACv1_569126_AA1807920.3	RHD3 (0.036)
TRIAE_CS42_6DL_TGACv1_526836_AA1693000.1	zf-BED (0.00058)
TRIAE_CS42_U_TGACv1_642446_AA2117750.4	DDE_Tnp_4 (4.7e-20)
TRIAE_CS42_5DS_TGACv1_458173_AA1492550.1	RVT_1 (6.9e-33)
Atauschii_EMT24070	zf-RVT (3.7e-12)
Atauschii_EMT16115	FokI_C (0.011)
Atauschii_EMT26288	PMEI (0.0023)
Atauschii_EMT21331	Pkinase (6.4e-44)
Atauschii_EMT16347	Pkinase (2.6e-10) Pkinase (2.9e-14) Motile_Sperm (1.6e-09)
Atauschii_EMT17821	BCL_N (0.042)
Atauschii_EMT27971	zf-BED (8.7e-06)
Atauschii_EMT33726	Kelch_6 (0.029) Kelch_1 (6.3e-12) Kelch_1 (0.00016)
Atauschii_EMT16153	KAR9 (0.03)
Atauschii_EMT01896	Pkinase (4.6e-27) Motile_Sperm (8e-16)
Atauschii_EMT31004	zf-BED (3.2e-10)
Atauschii_EMT14139	Pkinase (3.3e-08)
Atauschii_EMT27060	Exo_endo_phos (0.0017)
Atauschii_EMT20152	DUF2408 (0.0022)
Atauschii_EMT32062	Pkinase (2.6e-53)
Atauschii_EMT08877	Plant_tran (1.5e-20)
Atauschii_EMT16342	RVT_2 (2.8e-53)
Atauschii_EMT29641	B3 (1.2e-23)
Atauschii_EMT18892	TRAUB (0.02)
Atauschii_EMT22460	Plant_tran (1.6e-90)
Atauschii_EMT29051	Thioredoxin (2.7e-15)
Atauschii_EMT25585	AvrRpt-cleavage (0.0021) AvrRpt-cleavage (1.6e-12)
Atauschii_EMT12225	DUF1864 (0.027)
Atauschii_EMT02356	Pkinase (2.7e-36) Motile_Sperm (0.00091)
Atauschii_EMT32060	Pkinase (6.5e-48)
Atauschii_EMT02111	zf-BED (1.7e-13)
Atauschii_EMT23295	DDE_Tnp_4 (1.1e-11)
Atauschii_EMT12939	zf-BED (3.6e-06)
Atauschii_EMT32101	Pkinase (9.7e-28)
Atauschii_EMT27510	rve (5.7e-14) RVT_2 (1.1e-58)
Atauschii_EMT10909	Motile_Sperm (0.0013) WD40 (0.003) WD40 (8e-09) WD40 (2.5e-07)
Atauschii_EMT19461	GRAS (1.8e-51)
Atauschii_EMT14948	HMA (0.0018)
Atauschii_EMT31191	Exo_endo_phos (6.8e-10)
Atauschii_EMT26567	DevR (0.03)
Atauschii_EMT23655	Glutaredoxin (0.023) Kelch_1 (2e-10) Kelch_1 (5.7e-05)
Atauschii_EMT12616	p450 (2e-60)
Atauschii_EMT00230	DDE_Tnp_4 (1.2e-20)
Atauschii_EMT11820	Matrilin_ccoil (0.016)
Atauschii_EMT14885	Pkinase (8.1e-51)
Atauschii_EMT11274	Pkinase (2.7e-48) Motile_Sperm (9.6e-12)
Atauschii_EMT07028	GRAS (5.6e-131)
Atauschii_EMT31754	Pkinase_Tyr (3.1e-11)
Atauschii_EMT21940	zf-BED (2.5e-05)
Atauschii_EMT16728	DUF530 (0.029)
Atauschii_EMT01588	DUF676 (9.6e-30) Proteasome (1.2e-47)
Atauschii_EMT32102	Pkinase (4.7e-46)
Atauschii_EMT33648	Rhodanese (7.1e-06)
Atauschii_EMT00560	VQ (0.045) WRKY (5.6e-17) WRKY (2.7e-23)
Atauschii_EMT22943	Laminin_II (0.034)
Atauschii_EMT03342	WRKY (4.9e-19)
Atauschii_EMT02244	Wax2_C (0.047)
Atauschii_EMT30582	Latarcin (0.0057)
Atauschii_EMT08458	zf-BED (2.4e-06)
Atauschii_EMT12152	CPSF100_C (0.0018)
Atauschii_EMT24358	FNIP (0.048)
Atauschii_EMT26500	DDE_Tnp_4 (1.5e-15)
Atauschii_EMT29742	GlutR_dimer (5.1e-19)
Atauschii_EMT17640	Myosin_tail_1 (0.02) Yae1_N (0.001)
Atauschii_EMT30537	Exo_endo_phos (0.00018)
Atauschii_EMT29416	TPR_12 (0.028)
Atauschii_EMT03591	Pkinase (2.5e-46)
Atauschii_EMT22538	DDE_Tnp_4 (5.6e-18)
Atauschii_EMT02942	PPR_2 (1.3e-06) PPR_2 (5.8e-08) PPR_2 (6.7e-12) PPR (0.0049) PPR_2 (2.6e-08) PPR (2.4e-05) DYW_deaminase (2.3e-15)
Atauschii_EMT05217	AP2 (2.1e-17)
Atauschii_EMT08016	Latarcin (0.014)
Atauschii_EMT23297	DDE_Tnp_4 (1.8e-17)
Atauschii_EMT33177	Cro (0.0025)
Atauschii_EMT19245	DUF3681 (1.5e-14) zf-BED (0.0034) FAR1 (9.1e-07) MULE (6.9e-07)
Atauschii_EMT17242	His_biosynth (9.9e-06) Trp_syntA (1.4e-91) Dehyd-heme_bind (0.025)
Atauschii_EMT12950	FNIP (0.011)
Atauschii_EMT21328	Pkinase (1.9e-12) Motile_Sperm (2.3e-09)
Atauschii_EMT32236	UBN2 (1.6e-05)
Atauschii_EMT22540	DDE_Tnp_4 (2.3e-09)
Atauschii_EMT22539	DDE_Tnp_4 (3.3e-19)
Atauschii_EMT08754	Pkinase (4.9e-05) Pkinase (3.6e-22)
Atauschii_EMT21376	DUF2894 (0.035)
Atauschii_EMT29025	Pkinase (2.4e-46)
Atauschii_EMT18865	Pkinase (1.1e-39)
Atauschii_EMT24249	HTH_Tnp_4 (0.045) DDE_Tnp_4 (7.3e-17)
Atauschii_EMT05250	Plant_tran (4.3e-19) Plant_tran (8.8e-45)
Atauschii_EMT28736	DDE_Tnp_4 (1e-18)
Atauschii_EMT25417	zf-BED (1.5e-12) zf-BED (9.3e-10)
Atauschii_EMT23656	Pkinase_Tyr (1.4e-13) Pkinase_Tyr (8.9e-06) Pkinase_Tyr (9.2e-12)
Atauschii_EMT01323	DUF2408 (0.045)
Atauschii_EMT31810	UBA (0.0057)
Atauschii_EMT24389	UBN2 (6e-12)
Atauschii_EMT07030	PMD (1.5e-22)
Atauschii_EMT08321	Jacalin (0.00088)
Atauschii_EMT23299	DDE_Tnp_4 (8.2e-18) DDE_Tnp_4 (8.4e-20) DDE_Tnp_4 (1.1e-11)
Atauschii_EMT06292	Wax2_C (4.8e-08)
Atauschii_EMT26499	DDE_Tnp_4 (2.4e-20)
Atauschii_EMT18676	zf-BED (4.2e-10) zf-BED (6.7e-08)
Atauschii_EMT27873	CENP-Q (0.027)
Atauschii_EMT18332	Pkinase (4.2e-09) Pkinase (1.3e-08)
Atauschii_EMT26167	WRKY (3.4e-06)
Atauschii_EMT18893	Jacalin (6.8e-26)
Atauschii_EMT16300	DUF4220 (4.3e-96) DUF594 (9.5e-11)
Atauschii_EMT07330	Jacalin (6.6e-20)
Atauschii_EMT01497	Kelch_6 (0.0048) Kelch_1 (2.3e-08)
Atauschii_EMT23190	Tmemb_14 (0.041)
Atauschii_EMT27166	Pkinase (2e-39)
Atauschii_EMT21461	DDE_Tnp_4 (2.6e-13) DDE_Tnp_4 (1.2e-16) DDE_Tnp_4 (1.8e-17)
Atauschii_EMT14745	Pkinase (1.9e-33)
Atauschii_EMT15558	Chromo (1.7e-11) Pkinase (2.8e-48)
Atauschii_EMT15396	zf-BED (2.8e-09)
Atauschii_EMT23296	DDE_Tnp_4 (1e-15) DDE_Tnp_4 (2e-14)
Atauschii_EMT29332	VPS28 (7.2e-41)
Atauschii_EMT32063	Pkinase (1.3e-48)
Atauschii_EMT30296	GUB_WAK_bind (4.6e-21) Pkinase (1.3e-05) Pkinase (9.3e-08)
Atauschii_EMT12477	Sbi-IV (0.016)
Atauschii_EMT04321	RVT_3 (0.00033)
HORVU3Hr1G098150.6	zf-BED (2e-05)
HORVU5Hr1G056120.9	Pkinase_Tyr (9.1e-21)
HORVU5Hr1G001060.1	zf-LSD1 (1.6e-09)
HORVU5Hr1G085900.5	WRKY (2.2e-19) WRKY (5.6e-21)
HORVU2Hr1G004150.2	DUF3552 (0.027)
HORVU5Hr1G113040.5	PP2C (4.4e-36)
HORVU7Hr1G000040.14	Kelch_1 (5.5e-12) Kelch_1 (3.8e-06)
HORVU6Hr1G093490.2	zf-BED (9.3e-06)
HORVU3Hr1G014890.2	BACK (0.03)
HORVU6Hr1G002150.3	PAH (5.4e-10) PAH (1.2e-08)
HORVU2Hr1G011300.1	AUX_IAA (4.1e-17)
HORVU6Hr1G093470.1	zf-BED (2e-08)
HORVU3Hr1G112930.1	ISG65-75 (0.046)
HORVU5Hr1G063690.7	Jacalin (3.4e-20) Jacalin (3.9e-19) Jacalin (6e-19)
HORVU7Hr1G120020.4	AvrRpt-cleavage (3.2e-15)
HORVU2Hr1G003540.3	Exo70 (1.6e-25)
HORVU5Hr1G001020.2	Pkinase (2.8e-43)
HORVU7Hr1G111630.5	DUF2408 (0.03)
HORVU5Hr1G118880.16	Pkinase_Tyr (7.9e-05) DUF581 (7e-13)
HORVU7Hr1G111700.2	DUF2408 (0.017)
HORVU5Hr1G113500.1	DUF3287 (0.019)
HORVU6Hr1G018960.14	FNIP (0.0083)
HORVU7Hr1G000320.2	Glutaredoxin (0.0034) Kelch_1 (6.6e-12) Kelch_1 (2.1e-06)
HORVU5Hr1G122180.1	B3 (5.5e-19) B3 (1.6e-07)
HORVU1Hr1G005470.2	Chordopox_A30L (0.019)
HORVU7Hr1G008100.2	DDE_Tnp_4 (1.3e-15)
HORVU6Hr1G090910.3	Pkinase_Tyr (1.7e-44)
HORVU2Hr1G012010.2	Jacalin (1.7e-20)
HORVU4Hr1G000280.1	FNIP (0.00024)
HORVU3Hr1G010980.1	RIP (1.2e-26) RIP (4.5e-40)
HORVU7Hr1G119570.1	DUF3542 (0.033)
HORVU5Hr1G122660.4	zf-BED (2e-10)
HORVU2Hr1G033910.1	DUF3542 (0.0018)
HORVU2Hr1G108000.1	DUF4432 (0.036)
HORVU3Hr1G001250.2	Thioredoxin (1.3e-15)
HORVU3Hr1G037800.3	Glutaredoxin (0.0004)
HORVU6Hr1G010070.1	DDE_Tnp_4 (6.4e-20)
HORVU4Hr1G015950.9	Pkinase (4.2e-64)
