# Supplementary material for: Dominant integration locus drives continuous diversification of plant immune receptors with exogenous domain fusions
Source: Genome Biol. 2018 Feb 19;19:23. doi: 10.1186/s13059-018-1392-6 (PMC5819176; doi:10.1186/s13059-018-1392-6)
Supplement: Supplementary file 15 — The alignment of NB, ARC1, and ARC2 used to train the HMM for NLR proteins used for phylogenetic analysis. (FASTA 3 kb) [file 13059_2018_1392_MOESM15_ESM.fasta]

>APAF_HUMAN
LVNAIQQKLSKLKG--------EPGWVTIHGMAGCGKSVLAAEAVRDHSLLEGCFPGGVH
WVSVGKQ--DKSGLLMKLQNLCTRLDQ--D-----E---SFSQRLPLNIEEAKDRLRILM
LRKHPRSLLILDDVWDSWVLKAFD------------SQCQILLTTRDKSVTDSVMG--PK
YVV-------PVESSLGKEKGLEIL--------------SLFVNMKKADLPEQAHSIIKE
CKGSPLVVSLIGALLR-DFPNRWEYYLKQLQNKQFKR----IRKSSS------YD-YEAL
DEAM--SI---SVEMLRE-DIKDYYTDLSILQKDVKVPTKVLCILWDMETEEVEDILQEF
VNKSLLFCDRN-GKS-FRYYLHDLQVDFLTEKNCSQLQDLHKKIITQFQRYHQPHTLSPD
QEDCMYWYNFLAYHMASAKMHKELCALMFSL
>LOV1A_ARATH
DLVGVEQSVEALAG-HLVEND-NIQVVSISGMGGIGKTTLARQVFHH-DMVQRHF-DGFA
WVFVSQQFTQKHVWQRIWQELQ---PQ--N-----GDISHMDEH------ILQGKLFKLL
ETG--RYLVVLDDVWKE-ED--WDRI--KAVFP-RKRGWKMLLTSRNEGVGIHADP--KS
FGF-------KTRI-LTPEESWKLCEKI--VFHRRDETGTLSEVRVDEDMEAMGKEMVTC
CGGLPLAVKVLGGLLA-T---------KHTV-PEWKR----VYDNIGPHLAGRSSLDDNL
NSIY--RVLSLSYENLPM-CLKHCFLYLAHFPEYYEIHVKRLFNYL---------AAEGI
ITSS------DDGTT-----IQDKGEDYLEELARRNMITIDKN--YMFLR----------
--------------KKHCQMHDMMREVCLSK
>K4BY49_SOLLC
EMEGFQDTIDELKD-KLLGGSPELDVISIVGMPGLGKTTLAKKIYND-PEVTSRF-DVHA
QCVVTQLYSWRELLLTIL-----------NDVLEPSDRNEKEDG------EIADELRRFL
LTK--RFLILIDDVWDY-KV--WDNL--CMCFSDVSNRSRIILTTRLNDVAEYVKC--ES
DPH-------HLRL-FRDDESWTLLQKE--VFQ-----G---ESCP-PELEDVGFEISKS
CRGLPLSVVLVAGVLKQK---------KKTL-DSWKV----VEQSLS------SQRIGSL
EESI--SIIGFSYKNLPH-YLKPCFLYFGGFLQGKDIHVSKMTKLW---------VAEGF
VQAN------N-ENG-----QEDTAQGFLDDLIGRNLVMAMEK--RPNAK----------
--------------VKTCRIHDLLHKFCMEK
>RPM1_ARATH
SLVGIDAPKGKLIG-RLLSPEPQRIVVAVVGMGGSGKTTLSANIFKS-QSVRRHF-ESYA
WVTISKSYVIEDVFRTMIKEFY---KE--ADTQIPAELYSLGYR------ELVEKLVEYL
QSK--RYIVVLDDVWTT-GL--WREI--SIALPDGIYGSRVMMTTRDMNVA--------S
FPYGIGSTKHEIEL-LKEDEAWVLFSNK--AFP-----ASLEQCRT-QNLEPIARKLVER
CQGLPLAIASLGSMMS-T---------KKFE-SEWKK----VYSTLN------WELNNNH
ELKIVRSIMFLSFNDLPY-PLKRCFLYCSLFPVNYRMKRKRLIRMW---------MAQRF
VEPI------R-GVK-----AEEVADSYLNELVYRNMLQVILW--NPFGR----------
--------------PKAFKMHDVIWEIALSV
>R13L4_ARATH
QVVGLEGDKRKIKEWLFRSNDSQLLIMAFVGMGGLGKTTIAQEVFND-KEIEHRF-ERRI
WVSVSQTFTEEQIMRSILRNLG---DA--S-----V---GDDIG------TLLRKIQQYL
LGK--RYLIVMDDVWDK-NLSWWDKIYQGLP---RGQGGSVIVTTRSESVAKRVQARDDK
-TH-------RPEL-LSPDNSWLLFCNVAFAAN-----DGTCER---PELEDVGKEIVTK
CKGLPLTIKAVGGLLL-C---------KDHVYHEWRRIAEHFQDELR------GNTSET-
DNVM--SSLQLSYDELPS-HLKSCILTLSLYPEDCVIPKQQLVHGW---------IGEGF
VMWR------N-GRS-----ATESGEDCFSGLTNRCLIEVVDK--TYSGT----------
--------------IITCKIHDMVRDLVIDI
>RPS2_ARATH
VV-GNTTMMEQV--LEFLSEEEERGIIGVYGPGGVGKTTLMQSINNELITKGHQY-DVLI
WVQMSREFGECTIQQAVGARLGLSWDE--K-----E---TGENR------AL--KIYRAL
RQK--RFLLLLDDVWEEIDL---EKT--GVPRPDRENKCKVMFTTRSIALCNNMGA--EY
-KL-------RVEF-LEKKHAWELFCSK--VWR-----KDLLES---SSIRRLAEIIVSK
CGGLPLALITLGGAMA-H---------RETE-EEWIH-ASEVLTRFP------AEMKGM-
NYVF--ALLKFSYDNLESDLLRSCFLYCALFPEEHSIEIEQLVEYW---------VGEGF
LTSS------H-GVN-----TIYKGYFLIGDLKAACLLETGDE--KTQ------------
-----------------VKMHNVVRSFALWM
>DRL24_ARATH
TVVGQETMLERV--WNTLMKDGF-KIMGLYGMGGVGKTTLLTQINKKFSETDGGF-DIVM
WVVVSKTSEIYRIQEDIAKRLGLTGEEWDK-----K---NENKR------AV--DIHNVL
RRH--KFVLLLDDIWEKVNL---ELV--GVPYPSRENGSIVAFTTRSRDVCGRMGV--DD
-PM-------QVSC-LEPEDAWDLFQNK--VGE-----NTLKSH---PDIPELAKQVAEK
CRGLPLALNVIGETMA-C---------KSTV-QEWRH-AI--------------------
------------------------------------------------------------
---D------E-EWKK----TEVK------------------------------------
-------------------MHDVVREMALWI
>DRL15_ARATH
TI-GQEDMLEKA--WNRLMEDGV-GIMGLHGMGGVGKTTLFKKIHNKFAEIGGTF-DIVI
WIVVSKGVMISKLQEDIAEKLHLCDDLWKN-----K---NESDK------AT--DIHRVL
KGK--RFVLMLDDIWEKVDL---EAI--GIPYPSEVNKCKVAFTTRSREVCGEMGD--HK
-PM-------QVNC-LEPEDAWELFKNK--VGD-----NTLSSD---PVIVELAREVAQK
CRGLPLALNVIGETMS-S---------KTMV-QEWEH-AIHVFNTSA------AEFSDMQ
NKIL--PILKYSYDSLGDEHIKSCFLYCALFPEDGEIYNEKLIDYW---------ICEGF
IGED------Q-VIKR----ARNKGYAMLGTLTRANLL-TKVG--TYY------------
-----------------CVMHDVVREMALWI
