# Supplementary material for: Dominant integration locus drives continuous diversification of plant immune receptors with exogenous domain fusions
Source: Genome Biol. 2018 Feb 19;19:23. doi: 10.1186/s13059-018-1392-6 (PMC5819176; doi:10.1186/s13059-018-1392-6)
Supplement: Supplementary file 16 — The HMM trained from alignment of NB, ARC1, and ARC2 for NLR proteins used for phylogenetic analysis. (HMM 154 kb) [file 13059_2018_1392_MOESM16_ESM.hmm]

HMMER3/f [3.1b2 | February 2015]
NAME  NB-ARC1_ARC2_prank_aln_domain_ONLY
LENG  338
ALPH  amino
RF    no
MM    no
CONS  yes
CS    no
MAP   yes
DATE  Mon Dec  5 14:54:02 2016
NSEQ  8
EFFN  1.417969
CKSUM 349523333
STATS LOCAL MSV      -10.9786  0.70038
STATS LOCAL VITERBI  -12.3220  0.70038
STATS LOCAL FORWARD   -5.5853  0.70038
HMM          A        C        D        E        F        G        H        I        K        L        M        N        P        Q        R        S        T        V        W        Y   
            m->m     m->i     m->d     i->m     i->i     d->m     d->d
  COMPO   2.66300  4.14956  2.94811  2.63215  3.36880  2.95798  3.69813  2.78672  2.58411  2.30574  3.48116  3.15030  3.61726  3.04714  2.95490  2.67315  2.86470  2.57209  4.28468  3.64970
          2.68618  4.42225  2.77519  2.73123  3.46354  2.40513  3.72494  3.29354  2.67741  2.69355  4.24690  2.90347  2.73739  3.18146  2.89801  2.37887  2.77519  2.98518  4.58477  3.61503
          0.01850  4.39506  5.11740  0.61958  0.77255  0.00000        *
      1   2.67280  4.93725  2.62380  2.24023  4.19468  3.48264  3.68857  3.62151  2.47458  2.47282  4.00438  2.99793  3.87763  2.52259  2.94574  2.39098  2.43693  2.86899  5.42807  4.07739      1 e - - -
          2.68618  4.42225  2.77519  2.73123  3.46354  2.40513  3.72494  3.29354  2.67741  2.69355  4.24690  2.90347  2.73739  3.18146  2.89801  2.37887  2.77519  2.98518  4.58477  3.61503
          0.01850  4.39506  5.11740  0.61958  0.77255  0.48576  0.95510
      2   3.31136  4.59270  5.16920  4.61325  3.46105  4.67275  5.08542  1.84575  4.48925  1.46870  2.56236  4.77229  4.90216  4.60872  4.57794  4.02887  3.54582  1.15835  5.43304  4.32424      2 v - - -
          2.68618  4.42225  2.77519  2.73123  3.46354  2.40513  3.72494  3.29354  2.67741  2.69355  4.24690  2.90347  2.73739  3.18146  2.89801  2.37887  2.77519  2.98518  4.58477  3.61503
          0.15123  4.39506  2.05561  0.61958  0.77255  0.48576  0.95510
      3   2.74306  4.76540  2.95412  2.23899  4.01939  3.48729  3.83682  3.27709  2.69910  3.04422  3.92530  2.20715  3.95778  3.04226  3.11952  2.82553  3.00238  1.74840  5.36913  4.05981      3 v - - -
          2.68618  4.42225  2.77519  2.73123  3.46354  2.40513  3.72494  3.29354  2.67741  2.69355  4.24690  2.90347  2.73739  3.18146  2.89801  2.37887  2.77519  2.98518  4.58477  3.61503
          0.02110  4.26492  4.98727  0.61958  0.77255  0.39143  1.12729
      4   1.60710  4.41426  3.79454  3.63998  4.79496  0.86524  4.71795  4.20319  3.79226  3.92688  4.75502  3.67979  3.97322  4.03080  4.04738  2.67497  3.01811  3.55963  6.11547  4.96270      4 g - - -
          2.68618  4.42225  2.77519  2.73123  3.46354  2.40513  3.72494  3.29354  2.67741  2.69355  4.24690  2.90347  2.73739  3.18146  2.89801  2.37887  2.77519  2.98518  4.58477  3.61503
          0.01850  4.39506  5.11740  0.61958  0.77255  0.48576  0.95510
      5   2.68519  4.22975  3.91933  3.34283  2.78556  3.74995  4.03366  1.88793  3.25146  2.14302  3.32170  3.02031  4.12022  2.68369  3.50369  3.02297  2.91732  2.16381  4.83370  3.62587      5 i - - -
          2.68618  4.42225  2.77519  2.73123  3.46354  2.40513  3.72494  3.29354  2.67741  2.69355  4.24690  2.90347  2.73739  3.18146  2.89801  2.37887  2.77519  2.98518  4.58477  3.61503
          0.01850  4.39506  5.11740  0.61958  0.77255  0.48576  0.95510
      6   2.85555  5.37572  2.25567  1.59325  4.69452  3.44008  3.76395  4.18473  2.58655  3.67035  4.44374  2.90269  3.92667  1.91979  3.10288  2.79266  2.64029  3.75573  5.81481  4.37813      6 e - - -
          2.68618  4.42225  2.77519  2.73123  3.46354  2.40513  3.72494  3.29354  2.67741  2.69355  4.24690  2.90347  2.73739  3.18146  2.89801  2.37887  2.77519  2.98518  4.58477  3.61503
          0.01850  4.39506  5.11740  0.61958  0.77255  0.48576  0.95510
      7   2.37459  5.13436  2.26339  2.40087  4.48079  2.87137  3.71393  3.94482  2.49777  3.46734  4.23846  2.94483  3.88261  1.98469  2.99059  2.70398  2.38613  3.53855  5.63549  4.24027      7 q - - -
          2.68618  4.42225  2.77519  2.73123  3.46354  2.40513  3.72494  3.29354  2.67741  2.69355  4.24690  2.90347  2.73739  3.18146  2.89801  2.37887  2.77519  2.98518  4.58477  3.61503
          0.01850  4.39506  5.11740  0.61958  0.77255  0.48576  0.95510
      8   2.67367  4.96752  2.64850  2.45867  4.24103  3.47641  3.68306  3.67430  2.04349  3.24489  2.66421  2.98828  3.11237  2.81449  2.92955  2.38733  2.56897  3.32056  5.45603  4.09894      8 k - - -
          2.68618  4.42225  2.77519  2.73123  3.46354  2.40513  3.72494  3.29354  2.67741  2.69355  4.24690  2.90347  2.73739  3.18146  2.89801  2.37887  2.77519  2.98518  4.58477  3.61503
          0.01850  4.39506  5.11740  0.61958  0.77255  0.48576  0.95510
      9   2.83420  4.33435  4.14050  3.56042  3.34589  3.93509  4.22673  2.17827  2.38156  1.52908  2.75562  3.84321  4.28211  3.69836  3.66904  3.21859  3.06496  2.06675  4.96467  3.78486      9 l - - -
          2.68618  4.42225  2.77519  2.73123  3.46354  2.40513  3.72494  3.29354  2.67741  2.69355  4.24690  2.90347  2.73739  3.18146  2.89801  2.37887  2.77519  2.98518  4.58477  3.61503
          0.01850  4.39506  5.11740  0.61958  0.77255  0.48576  0.95510
     10   2.76667  5.25724  2.40855  1.68803  4.58706  2.80803  3.70819  4.06934  2.49220  3.56046  4.32082  2.91287  3.88792  2.82116  2.58709  2.13440  3.00770  3.64358  5.70541  4.28740     10 e - - -
          2.68618  4.42225  2.77519  2.73123  3.46354  2.40513  3.72494  3.29354  2.67741  2.69355  4.24690  2.90347  2.73739  3.18146  2.89801  2.37887  2.77519  2.98518  4.58477  3.61503
          0.01850  4.39506  5.11740  0.61958  0.77255  0.48576  0.95510
     11   2.43723  5.24139  3.09292  2.23802  4.61107  3.57336  3.69064  4.04438  1.43741  3.51449  4.29595  3.05175  3.96307  2.46725  2.37427  2.81931  3.06293  3.64960  5.62193  4.29323     11 k - - -
          2.68618  4.42225  2.77519  2.73123  3.46354  2.40513  3.72494  3.29354  2.67741  2.69355  4.24690  2.90347  2.73739  3.18146  2.89801  2.37887  2.77519  2.98518  4.58477  3.61503
          0.01850  4.39506  5.11740  0.61958  0.77255  0.48576  0.95510
     12   2.65088  4.50522  4.89701  4.34025  3.47281  4.44943  4.86343  1.83951  4.21507  1.13345  3.31000  4.51885  4.73937  4.39073  4.34858  3.79026  3.41008  1.63565  5.33589  4.19423     12 l - - -
          2.68618  4.42225  2.77519  2.73123  3.46354  2.40513  3.72494  3.29354  2.67741  2.69355  4.24690  2.90347  2.73739  3.18146  2.89801  2.37887  2.77519  2.98518  4.58477  3.61503
          0.21575  4.39506  1.70525  0.61958  0.77255  0.48576  0.95510
     13   2.30717  4.72105  3.26821  2.72456  3.99763  3.54914  3.78672  2.57813  1.55605  2.95283  3.85878  3.18412  3.96676  2.97420  2.81297  2.82738  2.97223  2.92690  5.31011  4.03819     13 k - - -
          2.68618  4.42225  2.77519  2.73123  3.46354  2.40513  3.72494  3.29354  2.67741  2.69355  4.24690  2.90347  2.73739  3.18146  2.89801  2.37887  2.77519  2.98518  4.58477  3.61503
          0.02249  4.20179  4.92414  0.61958  0.77255  0.36072  1.19460
     14   2.69898  4.85635  2.62722  2.27810  4.07105  2.04997  3.73711  3.49475  2.56139  2.72867  3.93823  3.04767  3.91311  2.90290  3.01931  2.74173  2.93387  3.18408  3.21332  4.02910     14 g - - -
          2.68619  4.42226  2.77521  2.73125  3.46355  2.40514  3.72496  3.29355  2.67742  2.69356  4.24691  2.90348  2.73741  3.18148  2.89802  2.37888  2.77521  2.98520  4.58321  3.61504
          0.27207  2.48124  1.86720  0.35173  1.21560  0.48576  0.95510
     15   2.69657  5.07703  2.97399  2.19809  4.39765  3.46201  2.92322  3.84229  2.06921  2.82668  4.13145  2.40524  3.85343  2.73748  2.36800  2.67868  2.92043  3.45666  5.50666  4.14978     16 k - - -
          2.68618  4.42225  2.77519  2.73123  3.46354  2.40513  3.72494  3.29354  2.67741  2.69355  4.24690  2.90347  2.73739  3.18146  2.89801  2.37887  2.77519  2.98518  4.58477  3.61503
          0.02176  4.23423  4.95657  0.61958  0.77255  0.69178  0.69452
     16   2.72263  4.26646  3.94489  3.37173  2.34339  3.77455  4.03830  2.59493  3.22806  1.57418  3.25407  3.66240  4.14142  3.51766  2.90387  3.05839  2.60080  2.45188  4.80264  3.56279     17 l - - -
          2.68618  4.42225  2.77519  2.73123  3.46354  2.40513  3.72494  3.29354  2.67741  2.69355  4.24690  2.90347  2.73739  3.18146  2.89801  2.37887  2.77519  2.98518  4.58477  3.61503
          0.02176  4.23423  4.95657  0.61958  0.77255  0.69178  0.69452
     17   2.88159  4.44339  4.03711  3.45998  3.36683  3.91166  4.19149  2.51814  3.17159  1.26421  3.28492  3.77676  4.27373  3.57783  2.69392  3.21798  3.12033  2.06812  5.03369  3.83773     18 l - - -
          2.68618  4.42225  2.77519  2.73123  3.46354  2.40513  3.72494  3.29354  2.67741  2.69355  4.24690  2.90347  2.73739  3.18146  2.89801  2.37887  2.77519  2.98518  4.58477  3.61503
          0.02176  4.23423  4.95657  0.61958  0.77255  0.69178  0.69452
     18   2.63256  4.72710  3.03347  2.22988  4.01148  2.81604  3.73944  3.41075  2.57267  3.04588  2.78194  3.04789  3.87418  2.91856  3.01293  1.91194  2.88820  3.09998  5.31743  4.00564     19 s - - -
          2.68618  4.42225  2.77519  2.73123  3.46354  2.40513  3.72494  3.29354  2.67741  2.69355  4.24690  2.90347  2.73739  3.18146  2.89801  2.37887  2.77519  2.98518  4.58477  3.61503
          0.02176  4.23423  4.95657  0.61958  0.77255  0.69178  0.69452
     19   2.74415  5.20330  2.67920  1.91515  4.52704  2.76145  3.67754  4.00017  2.23850  3.50352  4.27769  2.14712  2.93377  2.79817  2.95410  2.70074  2.98714  3.58824  5.65807  4.24894     20 e - - -
          2.68618  4.42225  2.77519  2.73123  3.46354  2.40513  3.72494  3.29354  2.67741  2.69355  4.24690  2.90347  2.73739  3.18146  2.89801  2.37887  2.77519  2.98518  4.58477  3.61503
          0.02176  4.23423  4.95657  0.61958  0.77255  0.69178  0.69452
     20   3.00143  5.58447  1.36629  1.63494  4.89142  3.33850  3.84469  4.41122  2.82763  3.89552  4.72102  2.79824  3.93757  2.99917  3.41681  2.31063  3.28286  3.97063  6.05104  4.54768     21 d - - -
          2.68618  4.42225  2.77519  2.73123  3.46354  2.40513  3.72494  3.29354  2.67741  2.69355  4.24690  2.90347  2.73739  3.18146  2.89801  2.37887  2.77519  2.98518  4.58477  3.61503
          0.12192  4.23423  2.29971  0.61958  0.77255  0.69178  0.69452
     21   2.63847  4.87038  2.74071  2.11209  4.35878  2.38206  3.76554  3.80292  2.60868  3.37838  4.18656  2.93635  2.31398  2.92087  3.08055  2.24934  2.93887  3.40220  5.58563  4.22601     22 e - - -
          2.68618  4.42225  2.77519  2.73123  3.46354  2.40513  3.72494  3.29354  2.67741  2.69355  4.24690  2.90347  2.73739  3.18146  2.89801  2.37887  2.77519  2.98518  4.58477  3.61503
          0.02403  4.13634  4.85868  0.61958  0.77255  0.33519  1.25597
     22   2.69541  5.02782  2.95373  1.74012  3.50517  3.47414  3.68446  3.74579  2.45437  3.30258  4.09076  2.58411  3.87791  2.23936  2.92820  2.69253  2.92828  2.96576  5.49805  4.12847     23 e - - -
          2.68618  4.42225  2.77519  2.73123  3.46354  2.40513  3.72494  3.29354  2.67741  2.69355  4.24690  2.90347  2.73739  3.18146  2.89801  2.37887  2.77519  2.98518  4.58477  3.61503
          0.13838  4.39506  2.14651  0.61958  0.77255  0.48576  0.95510
     23   2.69617  4.47746  3.48696  2.91314  3.60158  3.63363  3.86523  2.47983  2.75129  2.04675  3.53808  3.33437  2.61526  3.14784  2.30893  2.88752  2.92828  2.70570  5.04624  3.80617     24 l - - -
          2.68618  4.42225  2.77519  2.73123  3.46354  2.40513  3.72494  3.29354  2.67741  2.69355  4.24690  2.90347  2.73739  3.18146  2.89801  2.37887  2.77519  2.98518  4.58477  3.61503
          0.02083  4.27751  4.99986  0.61958  0.77255  0.39846  1.11277
     24   2.68368  4.92715  2.63986  2.48486  4.17944  2.18591  3.69935  2.96570  2.30698  2.76937  3.99707  3.01010  3.88790  2.49668  2.94906  2.70441  2.91583  3.26607  5.42060  4.07560     25 g - - -
          2.68618  4.42225  2.77519  2.73123  3.46354  2.40513  3.72494  3.29354  2.67741  2.69355  4.24690  2.90347  2.73739  3.18146  2.89801  2.37887  2.77519  2.98518  4.58477  3.61503
          0.01850  4.39506  5.11740  0.61958  0.77255  0.48576  0.95510
     25   2.95849  4.32362  4.71680  4.14253  3.29387  4.16812  4.48894  1.51632  3.97358  2.16115  3.29944  4.24966  4.50020  4.15378  4.07172  3.49201  3.19615  1.47538  2.60463  3.74353     26 v - - -
          2.68618  4.42225  2.77519  2.73123  3.46354  2.40513  3.72494  3.29354  2.67741  2.69355  4.24690  2.90347  2.73739  3.18146  2.89801  2.37887  2.77519  2.98518  4.58477  3.61503
          0.01850  4.39506  5.11740  0.61958  0.77255  0.48576  0.95510
     26   3.27045  4.55147  5.13749  4.59609  3.57967  4.65226  5.11576  1.55107  4.47626  2.08551  2.05401  4.75392  4.90865  4.64398  4.59180  4.01503  3.51347  1.15218  5.51562  4.37019     27 v - - -
          2.68618  4.42225  2.77519  2.73123  3.46354  2.40513  3.72494  3.29354  2.67741  2.69355  4.24690  2.90347  2.73739  3.18146  2.89801  2.37887  2.77519  2.98518  4.58477  3.61503
          0.01850  4.39506  5.11740  0.61958  0.77255  0.48576  0.95510
     27   1.69302  4.40165  3.71434  3.30505  4.51463  1.87686  4.36346  3.94435  3.31551  3.60178  4.40500  3.49245  3.90091  3.60289  3.66795  1.76180  1.90261  3.39279  5.83550  4.61368     28 a - - -
          2.68618  4.42225  2.77519  2.73123  3.46354  2.40513  3.72494  3.29354  2.67741  2.69355  4.24690  2.90347  2.73739  3.18146  2.89801  2.37887  2.77519  2.98518  4.58477  3.61503
          0.01850  4.39506  5.11740  0.61958  0.77255  0.48576  0.95510
     28   3.28407  4.56231  5.19074  4.63419  2.67190  4.64205  5.04082  1.25622  4.50373  1.60325  3.26803  4.76024  4.87967  4.61157  4.57176  3.99815  3.51876  1.54632  5.37802  4.24140     29 i - - -
          2.68618  4.42225  2.77519  2.73123  3.46354  2.40513  3.72494  3.29354  2.67741  2.69355  4.24690  2.90347  2.73739  3.18146  2.89801  2.37887  2.77519  2.98518  4.58477  3.61503
          0.01850  4.39506  5.11740  0.61958  0.77255  0.48576  0.95510
     29   2.72168  4.43548  3.57927  3.03466  3.36001  3.67732  2.34954  2.94282  2.96447  2.64698  3.55370  3.42282  4.06792  3.28239  3.30153  2.50326  2.95873  1.90984  4.84942  2.61136     30 v - - -
          2.68618  4.42225  2.77519  2.73123  3.46354  2.40513  3.72494  3.29354  2.67741  2.69355  4.24690  2.90347  2.73739  3.18146  2.89801  2.37887  2.77519  2.98518  4.58477  3.61503
          0.01850  4.39506  5.11740  0.61958  0.77255  0.48576  0.95510
     30   3.44329  5.13464  4.21975  4.19769  5.26976  0.24278  5.25192  5.02957  4.44717  4.60207  5.60405  4.38688  4.53752  4.73081  4.59508  3.63459  3.96291  4.45634  6.19461  5.39990     31 G - - -
          2.68618  4.42225  2.77519  2.73123  3.46354  2.40513  3.72494  3.29354  2.67741  2.69355  4.24690  2.90347  2.73739  3.18146  2.89801  2.37887  2.77519  2.98518  4.58477  3.61503
          0.01850  4.39506  5.11740  0.61958  0.77255  0.48576  0.95510
     31   2.92624  4.59464  4.02140  3.60958  3.64373  3.77523  4.42273  2.91415  3.43686  2.39861  0.99219  3.87106  2.93847  3.81064  3.67295  3.20171  3.25940  2.81326  5.30161  4.08777     32 m - - -
          2.68618  4.42225  2.77519  2.73123  3.46354  2.40513  3.72494  3.29354  2.67741  2.69355  4.24690  2.90347  2.73739  3.18146  2.89801  2.37887  2.77519  2.98518  4.58477  3.61503
          0.01850  4.39506  5.11740  0.61958  0.77255  0.48576  0.95510
     32   1.66625  4.41877  3.64297  3.37425  4.65732  1.12534  4.48758  4.09027  3.48192  3.75842  4.56565  3.53294  2.64118  3.74715  3.80931  2.62913  2.95377  3.48888  5.97491  4.76932     33 g - - -
          2.68618  4.42225  2.77519  2.73123  3.46354  2.40513  3.72494  3.29354  2.67741  2.69355  4.24690  2.90347  2.73739  3.18146  2.89801  2.37887  2.77519  2.98518  4.58477  3.61503
          0.01850  4.39506  5.11740  0.61958  0.77255  0.48576  0.95510
     33   3.44329  5.13464  4.21975  4.19769  5.26976  0.24278  5.25192  5.02957  4.44717  4.60207  5.60405  4.38688  4.53752  4.73081  4.59508  3.63459  3.96291  4.45634  6.19461  5.39990     34 G - - -
          2.68618  4.42225  2.77519  2.73123  3.46354  2.40513  3.72494  3.29354  2.67741  2.69355  4.24690  2.90347  2.73739  3.18146  2.89801  2.37887  2.77519  2.98518  4.58477  3.61503
          0.01850  4.39506  5.11740  0.61958  0.77255  0.48576  0.95510
     34   2.76105  2.60733  4.46831  3.88320  3.30317  3.92384  4.28645  2.04406  3.73233  1.84975  3.28833  4.00318  4.29118  3.92357  3.84827  2.64783  3.00145  1.68019  4.87008  3.68437     35 v - - -
          2.68618  4.42225  2.77519  2.73123  3.46354  2.40513  3.72494  3.29354  2.67741  2.69355  4.24690  2.90347  2.73739  3.18146  2.89801  2.37887  2.77519  2.98518  4.58477  3.61503
          0.01850  4.39506  5.11740  0.61958  0.77255  0.48576  0.95510
     35   3.44329  5.13464  4.21975  4.19769  5.26976  0.24278  5.25192  5.02957  4.44717  4.60207  5.60405  4.38688  4.53752  4.73081  4.59508  3.63459  3.96291  4.45634  6.19461  5.39990     36 G - - -
          2.68618  4.42225  2.77519  2.73123  3.46354  2.40513  3.72494  3.29354  2.67741  2.69355  4.24690  2.90347  2.73739  3.18146  2.89801  2.37887  2.77519  2.98518  4.58477  3.61503
          0.01850  4.39506  5.11740  0.61958  0.77255  0.48576  0.95510
     36   3.55532  5.46438  3.76227  3.32227  4.97740  3.94703  4.18006  4.45185  0.49395  3.91442  4.87652  3.71097  4.43380  3.36230  2.69161  3.58041  3.78248  4.14089  5.83329  4.74153     37 K - - -
          2.68618  4.42225  2.77519  2.73123  3.46354  2.40513  3.72494  3.29354  2.67741  2.69355  4.24690  2.90347  2.73739  3.18146  2.89801  2.37887  2.77519  2.98518  4.58477  3.61503
          0.01850  4.39506  5.11740  0.61958  0.77255  0.48576  0.95510
     37   2.46454  4.39417  3.76405  3.47715  4.52229  3.19025  4.50563  3.89196  3.48604  3.62684  4.47301  3.59085  3.94691  3.79284  3.77298  1.75319  0.95673  3.36660  5.88338  4.67340     38 t - - -
          2.68618  4.42225  2.77519  2.73123  3.46354  2.40513  3.72494  3.29354  2.67741  2.69355  4.24690  2.90347  2.73739  3.18146  2.89801  2.37887  2.77519  2.98518  4.58477  3.61503
          0.01850  4.39506  5.11740  0.61958  0.77255  0.48576  0.95510
     38   2.69961  4.41769  4.14142  3.73184  3.97433  3.57033  4.57815  2.65886  3.62706  2.81523  3.89390  3.87178  4.20992  3.94615  3.87756  2.99471  1.11076  1.74236  5.57282  4.35819     39 t - - -
          2.68618  4.42225  2.77519  2.73123  3.46354  2.40513  3.72494  3.29354  2.67741  2.69355  4.24690  2.90347  2.73739  3.18146  2.89801  2.37887  2.77519  2.98518  4.58477  3.61503
          0.01850  4.39506  5.11740  0.61958  0.77255  0.48576  0.95510
     39   3.69209  4.95478  5.37439  4.84719  3.26874  5.00042  5.32439  1.94448  4.65996  0.61807  3.05206  5.08871  5.12031  4.71985  4.72004  4.40768  3.91675  2.42474  5.45840  4.39890     40 L - - -
          2.68618  4.42225  2.77519  2.73123  3.46354  2.40513  3.72494  3.29354  2.67741  2.69355  4.24690  2.90347  2.73739  3.18146  2.89801  2.37887  2.77519  2.98518  4.58477  3.61503
          0.01850  4.39506  5.11740  0.61958  0.77255  0.48576  0.95510
     40   1.59898  4.27887  3.81513  3.24816  2.92084  3.69891  4.01775  2.71180  3.17254  2.24669  2.86625  3.57100  4.09278  3.44612  3.45792  2.53060  2.91919  2.51276  4.89579  3.67874     41 a - - -
          2.68618  4.42225  2.77519  2.73123  3.46354  2.40513  3.72494  3.29354  2.67741  2.69355  4.24690  2.90347  2.73739  3.18146  2.89801  2.37887  2.77519  2.98518  4.58477  3.61503
          0.01850  4.39506  5.11740  0.61958  0.77255  0.48576  0.95510
     41   1.96459  5.10256  3.07795  2.51191  4.43088  3.53164  3.68569  3.86300  1.95467  3.38434  4.17081  3.03014  3.92237  2.24009  2.38407  2.75458  2.68022  3.48871  5.54114  4.20178     42 k - - -
          2.68618  4.42225  2.77519  2.73123  3.46354  2.40513  3.72494  3.29354  2.67741  2.69355  4.24690  2.90347  2.73739  3.18146  2.89801  2.37887  2.77519  2.98518  4.58477  3.61503
          0.01850  4.39506  5.11740  0.61958  0.77255  0.48576  0.95510
     42   2.77883  5.26676  2.81750  1.77572  4.60558  3.46697  3.69555  4.08166  2.00488  3.56024  4.32014  2.50945  3.89809  2.23233  2.89097  2.43270  3.01268  3.65640  5.69048  4.28821     43 e - - -
          2.68618  4.42225  2.77519  2.73123  3.46354  2.40513  3.72494  3.29354  2.67741  2.69355  4.24690  2.90347  2.73739  3.18146  2.89801  2.37887  2.77519  2.98518  4.58477  3.61503
          0.01850  4.39506  5.11740  0.61958  0.77255  0.48576  0.95510
     43   2.12255  4.46585  4.86939  4.35488  3.77511  4.40804  5.00030  1.15966  4.25493  2.42907  3.61284  4.52639  4.77210  4.50277  4.43994  3.77747  3.38808  1.39256  5.58482  4.38022     44 i - - -
          2.68618  4.42225  2.77519  2.73123  3.46354  2.40513  3.72494  3.29354  2.67741  2.69355  4.24690  2.90347  2.73739  3.18146  2.89801  2.37887  2.77519  2.98518  4.58477  3.61503
          0.01850  4.39506  5.11740  0.61958  0.77255  0.48576  0.95510
     44   2.79875  4.38397  3.86271  3.30977  1.95490  3.80415  3.14136  2.86586  3.23426  2.56263  3.49743  2.59518  4.17532  3.49397  3.51410  3.07360  3.02991  2.04410  4.57503  2.60658     45 f - - -
          2.68618  4.42225  2.77519  2.73123  3.46354  2.40513  3.72494  3.29354  2.67741  2.69355  4.24690  2.90347  2.73739  3.18146  2.89801  2.37887  2.77519  2.98518  4.58477  3.61503
          0.01850  4.39506  5.11740  0.61958  0.77255  0.48576  0.95510
     45   2.92037  5.27850  3.17922  2.60775  4.66180  3.62604  2.87395  4.08512  1.80929  3.54217  4.33647  1.88202  4.01001  2.82044  1.96969  2.89040  3.12467  3.70023  5.62928  4.32855     46 k - - -
          2.68618  4.42225  2.77519  2.73123  3.46354  2.40513  3.72494  3.29354  2.67741  2.69355  4.24690  2.90347  2.73739  3.18146  2.89801  2.37887  2.77519  2.98518  4.58477  3.61503
          0.01850  4.39506  5.11740  0.61958  0.77255  0.48576  0.95510
     46   2.81221  5.32804  1.71833  2.11613  4.65099  3.44263  2.91785  4.13980  2.10505  3.62241  4.38654  2.90549  3.90657  2.84717  3.03517  2.36542  3.05477  3.70940  5.76224  4.33387     47 d - - -
          2.68618  4.42225  2.77519  2.73123  3.46354  2.40513  3.72494  3.29354  2.67741  2.69355  4.24690  2.90347  2.73739  3.18146  2.89801  2.37887  2.77519  2.98518  4.58477  3.61503
          0.39060  4.39506  1.16792  0.61958  0.77255  0.48576  0.95510
     47   2.96668  4.54208  3.86136  3.35739  1.87893  3.88176  2.11939  2.95097  3.23239  2.06242  3.55528  3.61288  4.24249  3.50606  3.49626  3.17481  3.19736  2.81045  4.13795  2.51840     48 f - - -
          2.68618  4.42225  2.77519  2.73123  3.46354  2.40513  3.72494  3.29354  2.67741  2.69355  4.24690  2.90347  2.73739  3.18146  2.89801  2.37887  2.77519  2.98518  4.58477  3.61503
          0.02673  4.03118  4.75353  0.61958  0.77255  0.30355  1.34016
     48   2.45891  5.06612  2.58473  2.40949  4.36712  3.45959  3.65962  3.19999  2.20801  3.35367  4.12304  2.94900  3.15285  2.45706  2.89991  2.05012  2.90763  3.43364  5.52993  4.14862     49 s - - -
          2.68618  4.42225  2.77519  2.73123  3.46354  2.40513  3.72494  3.29354  2.67741  2.69355  4.24690  2.90347  2.73739  3.18146  2.89801  2.37887  2.77519  2.98518  4.58477  3.61503
          0.01850  4.39506  5.11740  0.61958  0.77255  0.48576  0.95510
     49   2.67683  4.67062  3.21253  1.89517  3.86360  3.55103  3.78199  3.23012  2.64364  2.28354  3.03063  3.15215  3.94413  2.98763  3.06979  2.43721  2.59244  2.96158  5.21947  3.93105     50 e - - -
          2.68618  4.42225  2.77519  2.73123  3.46354  2.40513  3.72494  3.29354  2.67741  2.69355  4.24690  2.90347  2.73739  3.18146  2.89801  2.37887  2.77519  2.98518  4.58477  3.61503
          0.01850  4.39506  5.11740  0.61958  0.77255  0.48576  0.95510
     50   2.81544  4.26755  4.26852  3.69187  3.40485  3.96053  4.28796  1.89184  2.91620  1.86332  3.36108  3.92553  4.31627  3.81437  3.76529  3.25618  2.67827  1.55375  4.98474  3.79042     51 v - - -
          2.68618  4.42225  2.77519  2.73123  3.46354  2.40513  3.72494  3.29354  2.67741  2.69355  4.24690  2.90347  2.73739  3.18146  2.89801  2.37887  2.77519  2.98518  4.58477  3.61503
          0.01850  4.39506  5.11740  0.61958  0.77255  0.48576  0.95510
     51   2.71696  5.20098  2.58968  1.81326  4.53089  2.65408  3.66805  4.00916  2.42209  3.49911  4.25121  2.91803  3.86415  2.43648  2.53105  2.67869  2.58098  3.58457  5.64060  4.23270     52 e - - -
          2.68618  4.42225  2.77519  2.73123  3.46354  2.40513  3.72494  3.29354  2.67741  2.69355  4.24690  2.90347  2.73739  3.18146  2.89801  2.37887  2.77519  2.98518  4.58477  3.61503
          0.01850  4.39506  5.11740  0.61958  0.77255  0.48576  0.95510
     52   2.75748  5.01848  3.06326  2.55534  4.37303  2.06726  2.59941  3.81552  2.42710  3.36488  4.16655  3.06260  3.93621  2.87984  2.13207  2.40452  3.00297  3.44765  5.53806  4.20269     53 g - - -
          2.68618  4.42225  2.77519  2.73123  3.46354  2.40513  3.72494  3.29354  2.67741  2.69355  4.24690  2.90347  2.73739  3.18146  2.89801  2.37887  2.77519  2.98518  4.58477  3.61503
          0.01850  4.39506  5.11740  0.61958  0.77255  0.48576  0.95510
     53   2.69435  2.90840  3.12893  2.56676  4.09309  3.07067  2.59953  3.50092  2.48731  3.11033  3.93338  3.07300  3.91563  2.57155  2.30169  2.74035  2.63653  3.18749  5.35701  4.04075     54 r - - -
          2.68618  4.42225  2.77519  2.73123  3.46354  2.40513  3.72494  3.29354  2.67741  2.69355  4.24690  2.90347  2.73739  3.18146  2.89801  2.37887  2.77519  2.98518  4.58477  3.61503
          0.01850  4.39506  5.11740  0.61958  0.77255  0.48576  0.95510
     54   4.13403  5.25701  5.09830  4.88859  0.60732  4.79420  3.71609  3.70251  4.70502  2.94272  4.27629  4.44879  5.08660  4.55322  4.63974  4.19725  4.35281  3.66883  3.81935  1.74889     55 F - - -
          2.68621  4.42228  2.77523  2.73126  3.46357  2.40516  3.72498  3.29357  2.67744  2.69358  4.24693  2.90350  2.73691  3.18150  2.89804  2.37890  2.77523  2.98522  4.58480  3.61506
          0.18259  1.82695  5.11740  0.24037  1.54335  0.48576  0.95510
     55   3.15591  5.78794  1.24609  1.66424  5.09239  2.13363  3.96996  4.63210  3.00215  4.09990  4.94006  2.87426  4.04571  3.13129  3.62217  3.02843  3.44661  4.17676  6.24908  4.71714     57 d - - -
          2.68618  4.42225  2.77519  2.73123  3.46354  2.40513  3.72494  3.29354  2.67741  2.69355  4.24690  2.90347  2.73739  3.18146  2.89801  2.37887  2.77519  2.98518  4.58477  3.61503
          0.01850  4.39506  5.11740  0.61958  0.77255  0.48576  0.95510
     56   2.65501  4.42599  3.51032  2.95380  3.61904  2.23716  3.91062  2.40012  2.89181  2.68349  3.57347  3.35967  4.00907  3.21666  2.75550  2.46223  2.90590  2.16725  5.05017  3.81036     58 v - - -
          2.68618  4.42225  2.77519  2.73123  3.46354  2.40513  3.72494  3.29354  2.67741  2.69355  4.24690  2.90347  2.73739  3.18146  2.89801  2.37887  2.77519  2.98518  4.58477  3.61503
          0.01850  4.39506  5.11740  0.61958  0.77255  0.48576  0.95510
     57   2.69154  4.22151  3.96159  3.38450  2.68344  3.75486  3.10899  2.67661  3.27971  2.17872  3.33016  3.65386  4.12525  3.53236  2.90033  3.03069  2.92299  1.73864  4.73015  2.81504     59 v - - -
          2.68618  4.42225  2.77519  2.73123  3.46354  2.40513  3.72494  3.29354  2.67741  2.69355  4.24690  2.90347  2.73739  3.18146  2.89801  2.37887  2.77519  2.98518  4.58477  3.61503
          0.01850  4.39506  5.11740  0.61958  0.77255  0.48576  0.95510
     58   1.89924  4.32299  3.73600  3.17045  3.43605  3.70590  2.65038  2.01798  3.08408  2.48256  2.96551  3.52394  4.08922  3.38411  3.38705  2.97304  2.92948  2.53072  4.92551  3.70154     60 a - - -
          2.68618  4.42225  2.77519  2.73123  3.46354  2.40513  3.72494  3.29354  2.67741  2.69355  4.24690  2.90347  2.73739  3.18146  2.89801  2.37887  2.77519  2.98518  4.58477  3.61503
          0.01850  4.39506  5.11740  0.61958  0.77255  0.48576  0.95510
     59   3.36312  5.00873  3.95345  3.54644  3.03537  4.03108  3.99905  3.61167  3.10086  3.06583  4.16508  3.83090  4.47947  2.54413  3.31027  3.50271  3.61599  3.44134  0.90048  3.01810     61 w - - -
          2.68618  4.42225  2.77519  2.73123  3.46354  2.40513  3.72494  3.29354  2.67741  2.69355  4.24690  2.90347  2.73739  3.18146  2.89801  2.37887  2.77519  2.98518  4.58477  3.61503
          0.01850  4.39506  5.11740  0.61958  0.77255  0.48576  0.95510
     60   3.14427  3.00100  5.04928  4.53516  3.78034  4.47589  5.10055  1.71017  4.41838  2.42901  3.62008  4.65015  4.83238  4.64970  4.56431  3.85762  3.41694  0.83334  5.61108  4.40222     62 v - - -
          2.68618  4.42225  2.77519  2.73123  3.46354  2.40513  3.72494  3.29354  2.67741  2.69355  4.24690  2.90347  2.73739  3.18146  2.89801  2.37887  2.77519  2.98518  4.58477  3.61503
          0.01850  4.39506  5.11740  0.61958  0.77255  0.48576  0.95510
     61   2.65749  4.38942  3.54569  2.98848  2.88726  3.62066  3.91587  2.89590  2.93979  2.61983  3.51689  3.38665  4.02078  2.79817  3.29134  2.03390  2.49928  2.02315  4.99505  3.75754     63 v - - -
          2.68618  4.42225  2.77519  2.73123  3.46354  2.40513  3.72494  3.29354  2.67741  2.69355  4.24690  2.90347  2.73739  3.18146  2.89801  2.37887  2.77519  2.98518  4.58477  3.61503
          0.01850  4.39506  5.11740  0.61958  0.77255  0.48576  0.95510
     62   3.30162  4.57189  5.16635  4.64184  3.69087  4.72274  5.24020  1.65018  4.53346  2.18396  2.73667  4.81916  4.98062  4.73625  4.67862  4.09832  3.55105  0.85520  5.65693  4.49017     64 v - - -
          2.68618  4.42225  2.77519  2.73123  3.46354  2.40513  3.72494  3.29354  2.67741  2.69355  4.24690  2.90347  2.73739  3.18146  2.89801  2.37887  2.77519  2.98518  4.58477  3.61503
          0.01850  4.39506  5.11740  0.61958  0.77255  0.48576  0.95510
     63   2.43708  4.40820  3.67030  3.36587  4.66036  1.93911  4.46407  4.10476  3.43706  3.76223  4.55909  3.52169  3.91176  3.71340  3.76928  1.04768  2.26498  3.48967  5.97118  4.75876     65 s - - -
          2.68618  4.42225  2.77519  2.73123  3.46354  2.40513  3.72494  3.29354  2.67741  2.69355  4.24690  2.90347  2.73739  3.18146  2.89801  2.37887  2.77519  2.98518  4.58477  3.61503
          0.01850  4.39506  5.11740  0.61958  0.77255  0.48576  0.95510
     64   3.19797  5.42766  3.56574  2.88631  4.91460  3.82823  3.75368  4.26046  1.20738  3.65450  4.49468  3.31408  4.18152  1.77998  1.99467  3.16608  3.35830  3.91016  5.67164  4.48619     66 k - - -
          2.68618  4.42225  2.77519  2.73123  3.46354  2.40513  3.72494  3.29354  2.67741  2.69355  4.24690  2.90347  2.73739  3.18146  2.89801  2.37887  2.77519  2.98518  4.58477  3.61503
          0.01850  4.39506  5.11740  0.61958  0.77255  0.48576  0.95510
     65   2.68691  4.98673  2.98578  2.25009  4.26821  3.02742  3.69089  3.70283  2.46135  2.80063  4.06193  2.98903  3.87990  2.04526  2.92929  2.38368  2.38418  3.34582  5.47653  4.11835     67 q - - -
          2.68618  4.42225  2.77519  2.73123  3.46354  2.40513  3.72494  3.29354  2.67741  2.69355  4.24690  2.90347  2.73739  3.18146  2.89801  2.37887  2.77519  2.98518  4.58477  3.61503
          0.18259  4.39506  1.86720  0.61958  0.77255  0.48576  0.95510
     66   2.87128  4.33921  4.18417  3.65269  1.71688  3.89851  3.85371  2.77697  3.53672  2.45174  3.44794  3.80144  4.26714  3.72771  3.71679  2.68157  3.10759  2.26571  4.28746  1.94211     68 f - - -
          2.68618  4.42225  2.77519  2.73123  3.46354  2.40513  3.72494  3.29354  2.67741  2.69355  4.24690  2.90347  2.73739  3.18146  2.89801  2.37887  2.77519  2.98518  4.58477  3.61503
          0.02176  4.23423  4.95657  0.61958  0.77255  0.69178  0.69452
     67   2.60812  4.54049  3.23318  2.44638  3.74686  2.95111  3.76472  3.11849  2.66132  2.79990  3.09858  3.14974  3.90264  2.99389  3.07628  2.40678  2.21619  2.46651  5.12268  3.84812     69 t - - -
          2.68618  4.42225  2.77519  2.73123  3.46354  2.40513  3.72494  3.29354  2.67741  2.69355  4.24690  2.90347  2.73739  3.18146  2.89801  2.37887  2.77519  2.98518  4.58477  3.61503
          0.02176  4.23423  4.95657  0.61958  0.77255  0.37562  1.16112
     68   2.68415  4.89546  2.36742  2.09104  4.13050  3.49574  3.70901  2.44417  2.51001  3.15228  3.96623  3.02217  3.89403  2.50744  2.97375  2.71329  2.91641  3.22707  3.60676  4.05213     70 e - - -
          2.68618  4.42225  2.77519  2.73123  3.46354  2.40513  3.72494  3.29354  2.67741  2.69355  4.24690  2.90347  2.73739  3.18146  2.89801  2.37887  2.77519  2.98518  4.58477  3.61503
          0.01850  4.39506  5.11740  0.61958  0.77255  0.48576  0.95510
     69   2.69222  3.64739  3.01997  2.03416  4.30283  3.48896  3.67258  3.74040  1.84258  3.29198  4.07793  2.98947  3.87954  2.79683  2.53144  2.46641  2.92099  3.37656  5.48307  3.43407     71 k - - -
          2.68618  4.42225  2.77519  2.73123  3.46354  2.40513  3.72494  3.29354  2.67741  2.69355  4.24690  2.90347  2.73739  3.18146  2.89801  2.37887  2.77519  2.98518  4.58477  3.61503
          0.01850  4.39506  5.11740  0.61958  0.77255  0.48576  0.95510
     70   2.68133  5.16978  2.55432  2.16347  4.50574  3.44700  3.01142  3.98481  2.21369  3.46999  4.21402  2.91752  3.84529  2.46354  2.62454  2.17234  2.61607  3.55576  5.60618  4.20119     72 e - - -
          2.68618  4.42225  2.77519  2.73123  3.46354  2.40513  3.72494  3.29354  2.67741  2.69355  4.24690  2.90347  2.73739  3.18146  2.89801  2.37887  2.77519  2.98518  4.58477  3.61503
          0.01850  4.39506  5.11740  0.61958  0.77255  0.48576  0.95510
     71   2.87826  4.30095  4.43738  3.87153  3.43826  2.51348  4.42733  1.66197  3.75013  1.85866  3.37639  4.07008  4.40899  3.97724  3.92756  3.36237  3.12244  1.63073  5.06784  3.87682     73 v - - -
          2.68618  4.42225  2.77519  2.73123  3.46354  2.40513  3.72494  3.29354  2.67741  2.69355  4.24690  2.90347  2.73739  3.18146  2.89801  2.37887  2.77519  2.98518  4.58477  3.61503
          0.01850  4.39506  5.11740  0.61958  0.77255  0.48576  0.95510
     72   2.78450  4.27115  4.15741  3.57722  2.61503  3.87355  4.11643  2.62058  3.45897  1.61152  2.70485  3.81287  4.22668  2.37066  3.65812  3.15843  3.01408  2.49006  3.23419  3.50763     74 l - - -
          2.68618  4.42225  2.77519  2.73123  3.46354  2.40513  3.72494  3.29354  2.67741  2.69355  4.24690  2.90347  2.73739  3.18146  2.89801  2.37887  2.77519  2.98518  4.58477  3.61503
          0.01850  4.39506  5.11740  0.61958  0.77255  0.48576  0.95510
     73   2.80892  5.05129  3.14136  2.15920  4.33767  3.57693  3.71623  3.74891  2.34028  2.14434  4.11532  3.08783  3.96507  2.21093  2.10954  2.81857  3.02670  3.41386  5.48768  4.17691     75 r - - -
          2.68618  4.42225  2.77519  2.73123  3.46354  2.40513  3.72494  3.29354  2.67741  2.69355  4.24690  2.90347  2.73739  3.18146  2.89801  2.37887  2.77519  2.98518  4.58477  3.61503
          0.01850  4.39506  5.11740  0.61958  0.77255  0.48576  0.95510
     74   2.41979  4.86613  2.52459  2.51398  4.11921  3.49120  3.70956  3.53493  2.50858  3.13872  2.75088  3.03167  3.88885  2.85997  2.58819  2.42490  2.29004  3.20879  5.38195  4.04720     76 t - - -
          2.68618  4.42225  2.77519  2.73123  3.46354  2.40513  3.72494  3.29354  2.67741  2.69355  4.24690  2.90347  2.73739  3.18146  2.89801  2.37887  2.77519  2.98518  4.58477  3.61503
          0.01850  4.39506  5.11740  0.61958  0.77255  0.48576  0.95510
     75   2.85127  4.35926  4.11583  3.53953  3.46089  3.95571  4.25533  1.47497  2.36509  2.32856  2.71602  3.84064  4.30944  3.69656  3.63788  3.24240  3.08550  2.00392  5.05641  3.85958     77 i - - -
          2.68618  4.42225  2.77519  2.73123  3.46354  2.40513  3.72494  3.29354  2.67741  2.69355  4.24690  2.90347  2.73739  3.18146  2.89801  2.37887  2.77519  2.98518  4.58477  3.61503
          0.01850  4.39506  5.11740  0.61958  0.77255  0.48576  0.95510
     76   2.22450  4.15558  4.13805  3.55416  3.24273  3.08063  4.08566  2.25434  3.42670  1.59100  3.25487  3.76133  4.14809  3.65289  3.60755  3.06539  2.91179  2.38460  3.30537  3.56872     78 l - - -
          2.68618  4.42225  2.77519  2.73123  3.46354  2.40513  3.72494  3.29354  2.67741  2.69355  4.24690  2.90347  2.73739  3.18146  2.89801  2.37887  2.77519  2.98518  4.58477  3.61503
          0.09712  4.39506  2.52305  0.61958  0.77255  0.48576  0.95510
     77   2.46549  5.19606  3.04319  2.26229  4.55706  3.53019  3.65848  3.99484  1.86165  3.47153  4.25000  3.00890  3.92108  1.91461  2.30949  2.76977  3.01496  3.59901  5.58653  4.24923     79 k - - -
          2.68618  4.42225  2.77519  2.73123  3.46354  2.40513  3.72494  3.29354  2.67741  2.69355  4.24690  2.90347  2.73739  3.18146  2.89801  2.37887  2.77519  2.98518  4.58477  3.61503
          0.02000  4.31793  5.04028  0.61958  0.77255  0.59399  0.80323
     78   2.82655  5.25806  2.89130  1.89508  4.61398  3.50137  3.68579  4.06492  2.11248  3.53782  4.31720  1.97788  3.92450  2.80034  2.17810  2.78522  3.05059  3.65950  5.65365  4.29410     80 e - - -
          2.68618  4.42225  2.77519  2.73123  3.46354  2.40513  3.72494  3.29354  2.67741  2.69355  4.24690  2.90347  2.73739  3.18146  2.89801  2.37887  2.77519  2.98518  4.58477  3.61503
          0.02000  4.31793  5.04028  0.61958  0.77255  0.59399  0.80323
     79   3.65479  4.93511  5.20662  4.70475  2.27951  4.83911  4.84586  2.45599  4.55146  0.66172  3.02113  4.86244  4.99342  4.55736  4.59486  4.23295  3.87355  2.66163  4.98810  3.64175     81 L - - -
          2.68618  4.42225  2.77519  2.73123  3.46354  2.40513  3.72494  3.29354  2.67741  2.69355  4.24690  2.90347  2.73739  3.18146  2.89801  2.37887  2.77519  2.98518  4.58477  3.61503
          0.02000  4.31793  5.04028  0.61958  0.77255  0.59399  0.80323
     80   2.65528  2.81020  3.28873  2.73870  3.69443  2.38518  3.17632  3.11405  2.69203  2.79057  3.65991  3.19948  3.94774  2.59690  3.09035  2.79179  2.89059  2.85830  5.08803  3.01284     82 g - - -
          2.68618  4.42225  2.77519  2.73123  3.46354  2.40513  3.72494  3.29354  2.67741  2.69355  4.24690  2.90347  2.73739  3.18146  2.89801  2.37887  2.77519  2.98518  4.58477  3.61503
          0.31348  4.31793  1.36346  0.61958  0.77255  0.59399  0.80323
     81   2.72940  4.38465  3.83089  3.36616  3.45569  3.65458  4.21569  2.46517  3.20693  1.50356  3.39092  3.66304  4.14514  3.57346  3.47361  3.02815  1.95739  2.34197  5.13551  3.90407     83 l - - -
          2.68618  4.42225  2.77519  2.73123  3.46354  2.40513  3.72494  3.29354  2.67741  2.69355  4.24690  2.90347  2.73739  3.18146  2.89801  2.37887  2.77519  2.98518  4.58477  3.61503
          0.02673  4.03118  4.75353  0.61958  0.77255  0.87082  0.54233
     82   2.48720  3.21218  3.32682  2.78054  3.84010  3.32395  3.80677  3.20848  2.62860  2.88856  3.74860  3.17420  3.82746  3.03691  2.08839  2.26381  2.43594  2.89863  5.18910  3.93508     84 r - - -
          2.68618  4.42225  2.77519  2.73123  3.46354  2.40513  3.72494  3.29354  2.67741  2.69355  4.24690  2.90347  2.73739  3.18146  2.89801  2.37887  2.77519  2.98518  4.58477  3.61503
          0.02673  4.03118  4.75353  0.61958  0.77255  0.87082  0.54233
     83   2.59050  4.40461  2.80918  2.75335  3.47305  2.97428  3.75227  2.92555  2.72848  2.02963  3.51051  3.19129  3.90336  3.05234  3.10775  2.76241  2.82834  2.68988  3.42010  3.61391     85 l - - -
          2.68618  4.42225  2.77519  2.73123  3.46354  2.40513  3.72494  3.29354  2.67741  2.69355  4.24690  2.90347  2.73739  3.18146  2.89801  2.37887  2.77519  2.98518  4.58477  3.61503
          0.02673  4.03118  4.75353  0.61958  0.77255  0.41487  1.08007
     84   2.91392  5.45645  1.39836  2.06131  4.76577  3.40243  3.79138  4.26418  2.22423  3.74788  4.53943  2.86101  2.85307  2.92532  3.19660  2.83390  3.17132  3.83379  5.89557  4.43902     86 d - - -
          2.68618  4.42225  2.77519  2.73123  3.46354  2.40513  3.72494  3.29354  2.67741  2.69355  4.24690  2.90347  2.73739  3.18146  2.89801  2.37887  2.77519  2.98518  4.58477  3.61503
          0.02000  4.31793  5.04028  0.61958  0.77255  0.59399  0.80323
     85   2.40145  5.05820  2.89342  1.84188  4.34698  3.46517  3.69360  3.77565  2.43960  2.87928  4.13169  2.96721  3.88798  1.96189  2.88874  2.72300  2.96569  3.41535  5.52961  4.16699     87 e - - -
          2.68623  4.42230  2.77505  2.73128  3.46359  2.40518  3.72499  3.29359  2.67727  2.69360  4.24695  2.90351  2.73744  3.18151  2.89806  2.37892  2.77524  2.98523  4.58237  3.61508
          0.15035  2.01652  5.04028  0.66561  0.72146  0.42359  1.06332
     86   2.39245  5.25365  2.13862  2.36136  4.58851  3.44054  3.71812  4.06926  2.08491  3.56420  4.32770  2.03840  3.89287  2.83326  3.00980  2.39628  3.01643  3.64510  5.71209  4.29512     90 n - - -
          2.68635  4.42242  2.77481  2.73115  3.46371  2.40530  3.72512  3.29323  2.67758  2.69347  4.24707  2.90364  2.73703  3.18120  2.89818  2.37904  2.77508  2.98502  4.58494  3.61520
          0.18953  1.79179  5.11740  1.39398  0.28513  0.48576  0.95510
     87   2.37855  5.04419  2.95102  1.87438  4.35130  2.88785  3.68058  3.79854  2.11316  3.34253  4.12051  2.96548  3.86952  2.80163  2.92002  2.39269  2.92267  2.90759  5.52817  4.15445     96 e - - -
          2.68634  4.42241  2.77480  2.73111  3.46370  2.40528  3.72510  3.29321  2.67756  2.69344  4.24705  2.90332  2.73755  3.18162  2.89786  2.37883  2.77535  2.98534  4.58493  3.61452
          0.29042  1.40219  5.11740  1.00804  0.45403  0.48576  0.95510
     88   2.71375  5.12332  2.86984  2.16424  4.44280  2.90425  2.98197  3.90435  2.46040  3.42765  4.19769  2.42331  3.87447  2.80689  2.94802  1.95300  2.61446  3.50598  5.59685  4.20599    100 s - - -
          2.68618  4.42225  2.77519  2.73123  3.46354  2.40513  3.72494  3.29354  2.67741  2.69355  4.24690  2.90347  2.73739  3.18146  2.89801  2.37887  2.77519  2.98518  4.58477  3.61503
          0.01850  4.39506  5.11740  0.61958  0.77255  0.48576  0.95510
     89   2.66661  4.78354  2.72387  2.20488  2.77197  3.01525  3.72646  3.40244  2.30239  2.62980  3.10853  3.06913  3.90485  2.89706  3.00395  2.72541  2.89812  3.10216  5.30198  3.98573    101 e - - -
          2.68618  4.42225  2.77519  2.73123  3.46354  2.40513  3.72494  3.29354  2.67741  2.69355  4.24690  2.90347  2.73739  3.18146  2.89801  2.37887  2.77519  2.98518  4.58477  3.61503
          0.01850  4.39506  5.11740  0.61958  0.77255  0.48576  0.95510
     90   2.90589  5.44970  1.93061  1.83271  4.77321  2.68946  3.80530  4.27510  2.67373  3.75603  4.53651  2.53433  3.94638  2.93399  3.21515  1.89685  3.16306  3.83684  5.90162  4.44462    102 e - - -
          2.68618  4.42225  2.77519  2.73123  3.46354  2.40513  3.72494  3.29354  2.67741  2.69355  4.24690  2.90347  2.73739  3.18146  2.89801  2.37887  2.77519  2.98518  4.58477  3.61503
          0.01850  4.39506  5.11740  0.61958  0.77255  0.48576  0.95510
     91   2.68184  5.12646  2.38069  2.16054  4.44315  3.45201  3.65119  3.19771  2.24126  3.41908  4.17567  2.62630  3.85172  2.23699  2.88853  2.65553  2.91385  3.50207  5.57480  3.25177    103 e - - -
          2.68618  4.42225  2.77519  2.73123  3.46354  2.40513  3.72494  3.29354  2.67741  2.69355  4.24690  2.90347  2.73739  3.18146  2.89801  2.37887  2.77519  2.98518  4.58477  3.61503
          0.01850  4.39506  5.11740  0.61958  0.77255  0.48576  0.95510
     92   2.95584  5.23203  3.26737  2.68123  4.60995  2.44073  2.85565  4.01496  2.00229  3.49523  4.30882  3.16229  4.04485  2.85318  1.47400  2.94194  3.15763  3.65571  5.59659  4.32326    104 r - - -
          2.68638  4.42245  2.77539  2.73092  3.46374  2.40533  3.72514  3.29284  2.67761  2.69276  4.24710  2.90306  2.73708  3.18166  2.89821  2.37907  2.77539  2.98538  4.58497  3.61523
          0.18259  1.82695  5.11740  1.54512  0.23989  0.48576  0.95510
     93   2.05550  4.78440  3.11391  1.72841  4.05816  3.51524  3.79695  2.77065  2.62591  3.06582  3.91860  3.11290  3.94007  2.97223  3.06958  2.76568  2.56193  3.05336  5.37540  4.06218    111 e - - -
          2.68618  4.42225  2.77519  2.73123  3.46354  2.40513  3.72494  3.29354  2.67741  2.69355  4.24690  2.90347  2.73739  3.18146  2.89801  2.37887  2.77519  2.98518  4.58477  3.61503
          0.01850  4.39506  5.11740  0.61958  0.77255  0.48576  0.95510
     94   2.12052  4.30466  4.36590  3.79642  3.41691  4.01041  4.38145  2.01356  3.68317  1.47817  3.35004  4.01358  4.37268  3.91107  3.87467  3.31764  2.67381  1.95244  5.04479  3.86006    112 l - - -
          2.68618  4.42225  2.77519  2.73123  3.46354  2.40513  3.72494  3.29354  2.67741  2.69355  4.24690  2.90347  2.73739  3.18146  2.89801  2.37887  2.77519  2.98518  4.58477  3.61503
          0.21575  4.39506  1.70525  0.61958  0.77255  0.48576  0.95510
     95   2.34192  4.70598  3.15430  2.59304  3.92248  3.50498  3.70458  3.28492  1.99622  2.55190  3.79158  3.08225  3.89462  2.48379  2.87572  2.73395  2.88578  2.55698  5.23134  3.93972    113 k - - -
          2.68618  4.42225  2.77519  2.73123  3.46354  2.40513  3.72494  3.29354  2.67741  2.69355  4.24690  2.90347  2.73739  3.18146  2.89801  2.37887  2.77519  2.98518  4.58477  3.61503
          0.02249  4.20179  4.92414  0.61958  0.77255  0.72526  0.66203
     96   2.80799  5.31147  1.69511  1.95857  4.62794  2.63859  3.71183  4.11543  2.54905  3.60919  4.39299  2.83072  3.86564  2.84046  2.52906  2.74426  3.05974  3.69350  5.76049  4.32481    114 d - - -
          2.68618  4.42225  2.77519  2.73123  3.46354  2.40513  3.72494  3.29354  2.67741  2.69355  4.24690  2.90347  2.73739  3.18146  2.89801  2.37887  2.77519  2.98518  4.58477  3.61503
          0.02249  4.20179  4.92414  0.61958  0.77255  0.36072  1.19460
     97   2.80828  5.27841  2.34732  2.16317  4.63265  3.50063  3.69452  4.09767  1.60503  3.56578  4.33062  2.96879  3.92065  2.80343  2.16132  2.76399  3.03553  3.67699  5.68186  4.30161    115 k - - -
          2.68618  4.42225  2.77519  2.73123  3.46354  2.40513  3.72494  3.29354  2.67741  2.69355  4.24690  2.90347  2.73739  3.18146  2.89801  2.37887  2.77519  2.98518  4.58477  3.61503
          0.01850  4.39506  5.11740  0.61958  0.77255  0.48576  0.95510
     98   3.60043  4.84970  5.38998  4.85861  3.35357  4.97217  5.34760  1.36057  4.70080  0.89702  3.12936  5.07383  5.11003  4.76764  4.76487  4.37039  3.82930  2.21328  5.51430  4.44863    116 l - - -
          2.68618  4.42225  2.77519  2.73123  3.46354  2.40513  3.72494  3.29354  2.67741  2.69355  4.24690  2.90347  2.73739  3.18146  2.89801  2.37887  2.77519  2.98518  4.58477  3.61503
          0.01850  4.39506  5.11740  0.61958  0.77255  0.48576  0.95510
     99   2.69030  4.64831  3.27286  2.70858  3.01748  3.57759  2.84310  3.21546  2.64956  2.87472  3.73702  3.18388  3.96147  2.62923  2.13714  2.80094  2.92009  2.55341  5.12798  3.15043    117 r - - -
          2.68618  4.42225  2.77519  2.73123  3.46354  2.40513  3.72494  3.29354  2.67741  2.69355  4.24690  2.90347  2.73739  3.18146  2.89801  2.37887  2.77519  2.98518  4.58477  3.61503
          0.01850  4.39506  5.11740  0.61958  0.77255  0.48576  0.95510
    100   2.75152  5.10855  3.05445  2.21501  4.42586  3.52275  3.67556  2.66567  2.09729  3.38250  4.16460  2.70733  3.91067  2.47042  2.05234  2.73858  2.97384  3.48580  5.53960  4.19202    118 r - - -
          2.68618  4.42225  2.77519  2.73123  3.46354  2.40513  3.72494  3.29354  2.67741  2.69355  4.24690  2.90347  2.73739  3.18146  2.89801  2.37887  2.77519  2.98518  4.58477  3.61503
          0.01850  4.39506  5.11740  0.61958  0.77255  0.48576  0.95510
    101   2.42960  4.18940  4.40019  3.81324  2.62476  3.90358  4.17464  2.50045  3.66462  1.60372  3.21634  3.94441  4.25798  3.84380  3.78322  3.20438  3.00055  1.97649  4.72267  2.40752    119 l - - -
          2.68618  4.42225  2.77519  2.73123  3.46354  2.40513  3.72494  3.29354  2.67741  2.69355  4.24690  2.90347  2.73739  3.18146  2.89801  2.37887  2.77519  2.98518  4.58477  3.61503
          0.01850  4.39506  5.11740  0.61958  0.77255  0.48576  0.95510
    102   3.71920  4.99580  5.35828  4.80205  3.19590  4.98840  5.26205  2.41329  4.60568  0.66883  1.97002  5.05777  5.08506  4.64016  4.65498  4.37617  3.93134  2.64759  5.39102  4.37696    120 L - - -
          2.68618  4.42225  2.77519  2.73123  3.46354  2.40513  3.72494  3.29354  2.67741  2.69355  4.24690  2.90347  2.73739  3.18146  2.89801  2.37887  2.77519  2.98518  4.58477  3.61503
          0.01850  4.39506  5.11740  0.61958  0.77255  0.48576  0.95510
    103   2.83156  5.05230  3.20024  2.28214  4.34825  3.60172  3.71842  3.75102  2.11597  1.93024  4.11930  3.11507  3.98285  2.44181  2.17053  2.84479  3.04460  3.41934  5.48103  4.18521    121 l - - -
          2.68618  4.42225  2.77519  2.73123  3.46354  2.40513  3.72494  3.29354  2.67741  2.69355  4.24690  2.90347  2.73739  3.18146  2.89801  2.37887  2.77519  2.98518  4.58477  3.61503
          0.01850  4.39506  5.11740  0.61958  0.77255  0.48576  0.95510
    104   2.70371  4.99405  3.04615  2.50930  4.34794  2.60228  3.71470  3.78294  2.43472  3.33460  4.12468  3.02547  3.89838  2.52481  2.07950  2.37184  2.26150  3.40913  5.52168  4.17506    122 r - - -
          2.68618  4.42225  2.77519  2.73123  3.46354  2.40513  3.72494  3.29354  2.67741  2.69355  4.24690  2.90347  2.73739  3.18146  2.89801  2.37887  2.77519  2.98518  4.58477  3.61503
          0.01850  4.39506  5.11740  0.61958  0.77255  0.48576  0.95510
    105   2.98980  5.25765  3.13745  2.66937  4.63342  2.76167  3.04285  4.07877  1.10292  3.56188  4.38503  3.15748  4.06259  2.91515  2.58600  2.97355  3.20890  3.71232  5.64910  4.35795    123 k - - -
          2.68624  4.42232  2.77526  2.73130  3.46360  2.40519  3.72362  3.29361  2.67747  2.69361  4.24696  2.90353  2.73694  3.18153  2.89807  2.37893  2.77526  2.98525  4.58483  3.61510
          0.18259  1.82695  5.11740  0.67043  0.71639  0.48576  0.95510
    106   3.45530  5.46662  3.97257  3.21009  5.00942  3.98672  3.85288  4.32985  1.79917  3.71664  4.61964  3.54615  4.34579  2.99066  0.76969  3.44994  3.59202  4.02697  5.69194  4.59643    126 r - - -
          2.68618  4.42225  2.77519  2.73123  3.46354  2.40513  3.72494  3.29354  2.67741  2.69355  4.24690  2.90347  2.73739  3.18146  2.89801  2.37887  2.77519  2.98518  4.58477  3.61503
          0.01850  4.39506  5.11740  0.61958  0.77255  0.48576  0.95510
    107   3.31885  4.75476  4.41434  3.96814  1.41850  4.21856  3.77926  3.28206  3.86402  2.83213  3.90188  4.01400  4.58417  3.99621  4.02753  2.12718  3.55854  3.11337  4.05192  1.45692    127 f - - -
          2.68618  4.42225  2.77519  2.73123  3.46354  2.40513  3.72494  3.29354  2.67741  2.69355  4.24690  2.90347  2.73739  3.18146  2.89801  2.37887  2.77519  2.98518  4.58477  3.61503
          0.01850  4.39506  5.11740  0.61958  0.77255  0.48576  0.95510
    108   3.49081  4.75170  5.31843  4.77157  3.40637  4.87350  5.28006  1.79924  4.64588  0.87601  3.17613  4.97179  5.04300  4.72289  4.72506  4.24972  3.72215  1.69756  5.51554  4.45176    128 l - - -
          2.68618  4.42225  2.77519  2.73123  3.46354  2.40513  3.72494  3.29354  2.67741  2.69355  4.24690  2.90347  2.73739  3.18146  2.89801  2.37887  2.77519  2.98518  4.58477  3.61503
          0.01850  4.39506  5.11740  0.61958  0.77255  0.48576  0.95510
    109   3.42555  4.67781  5.31613  4.77828  3.50670  4.84613  5.29886  1.54688  4.66276  1.11729  3.28080  4.95609  5.03994  4.77204  4.75265  4.22482  3.66278  1.47466  5.57524  4.47953    129 l - - -
          2.68618  4.42225  2.77519  2.73123  3.46354  2.40513  3.72494  3.29354  2.67741  2.69355  4.24690  2.90347  2.73739  3.18146  2.89801  2.37887  2.77519  2.98518  4.58477  3.61503
          0.01850  4.39506  5.11740  0.61958  0.77255  0.48576  0.95510
    110   3.33283  4.60302  5.23112  4.67682  3.46422  4.71157  5.13203  1.57174  4.55298  1.38668  2.68031  4.82516  4.93148  4.65846  4.62822  4.07260  3.56699  1.34776  5.45310  4.35052    130 v - - -
          2.68618  4.42225  2.77519  2.73123  3.46354  2.40513  3.72494  3.29354  2.67741  2.69355  4.24690  2.90347  2.73739  3.18146  2.89801  2.37887  2.77519  2.98518  4.58477  3.61503
          0.01850  4.39506  5.11740  0.61958  0.77255  0.48576  0.95510
    111   3.68858  4.93802  5.45524  4.87993  3.22232  5.03071  5.32047  1.96632  4.73629  0.68496  2.38160  5.11785  5.10248  4.70477  4.75959  4.40488  3.89636  2.51380  5.42094  4.43949    131 L - - -
          2.68618  4.42225  2.77519  2.73123  3.46354  2.40513  3.72494  3.29354  2.67741  2.69355  4.24690  2.90347  2.73739  3.18146  2.89801  2.37887  2.77519  2.98518  4.58477  3.61503
          0.01850  4.39506  5.11740  0.61958  0.77255  0.48576  0.95510
    112   3.65447  5.76545  0.39015  2.82366  5.23702  3.70257  4.51894  4.96705  3.71853  4.48732  5.50688  3.39609  4.39190  3.77888  4.28333  3.57729  4.01313  4.55829  6.28767  5.06207    132 D - - -
          2.68618  4.42225  2.77519  2.73123  3.46354  2.40513  3.72494  3.29354  2.67741  2.69355  4.24690  2.90347  2.73739  3.18146  2.89801  2.37887  2.77519  2.98518  4.58477  3.61503
          0.01850  4.39506  5.11740  0.61958  0.77255  0.48576  0.95510
    113   3.65447  5.76545  0.39015  2.82366  5.23702  3.70257  4.51894  4.96705  3.71853  4.48732  5.50688  3.39609  4.39190  3.77888  4.28333  3.57729  4.01313  4.55829  6.28767  5.06207    133 D - - -
          2.68618  4.42225  2.77519  2.73123  3.46354  2.40513  3.72494  3.29354  2.67741  2.69355  4.24690  2.90347  2.73739  3.18146  2.89801  2.37887  2.77519  2.98518  4.58477  3.61503
          0.01850  4.39506  5.11740  0.61958  0.77255  0.48576  0.95510
    114   3.35476  4.60952  5.26702  4.80005  3.89381  4.82220  5.52418  1.49190  4.70522  2.35805  3.66504  4.97363  5.11098  4.97117  4.88406  4.24489  3.62549  0.74411  5.94026  4.71930    134 v - - -
          2.68618  4.42225  2.77519  2.73123  3.46354  2.40513  3.72494  3.29354  2.67741  2.69355  4.24690  2.90347  2.73739  3.18146  2.89801  2.37887  2.77519  2.98518  4.58477  3.61503
          0.01850  4.39506  5.11740  0.61958  0.77255  0.48576  0.95510
    115   4.34048  5.49955  4.97084  4.82608  3.39761  4.39061  4.69404  4.43215  4.56662  3.72180  5.03328  4.88588  4.95499  4.92262  4.59095  4.53963  4.67403  4.33314  0.27357  3.37789    135 W - - -
          2.68618  4.42225  2.77519  2.73123  3.46354  2.40513  3.72494  3.29354  2.67741  2.69355  4.24690  2.90347  2.73739  3.18146  2.89801  2.37887  2.77519  2.98518  4.58477  3.61503
          0.01850  4.39506  5.11740  0.61958  0.77255  0.48576  0.95510
    116   2.89149  5.42563  1.59998  1.75500  4.74160  3.43772  3.78760  4.23553  2.24279  3.71904  4.49795  2.89769  3.94153  2.91371  3.15499  2.82107  2.55683  3.80405  5.86363  4.41747    136 d - - -
          2.68618  4.42225  2.77519  2.73123  3.46354  2.40513  3.72494  3.29354  2.67741  2.69355  4.24690  2.90347  2.73739  3.18146  2.89801  2.37887  2.77519  2.98518  4.58477  3.61503
          0.01850  4.39506  5.11740  0.61958  0.77255  0.48576  0.95510
    117   2.69774  5.05551  2.96523  2.02776  4.34945  3.47551  3.67538  3.79576  1.93499  3.33751  4.11734  2.97062  3.87582  2.79635  2.88739  2.17723  2.55210  3.42030  5.52026  3.25861    137 k - - -
          2.68618  4.42225  2.77519  2.73123  3.46354  2.40513  3.72494  3.29354  2.67741  2.69355  4.24690  2.90347  2.73739  3.18146  2.89801  2.37887  2.77519  2.98518  4.58477  3.61503
          0.39060  4.39506  1.16792  0.61958  0.77255  0.48576  0.95510
    118   2.78694  4.23248  4.24493  3.67916  3.05132  3.90364  4.14762  2.00393  3.52272  2.02512  3.16652  3.88081  4.25386  3.75784  3.69967  3.21256  3.02555  1.76428  2.44843  3.40691    138 v - - -
          2.68618  4.42225  2.77519  2.73123  3.46354  2.40513  3.72494  3.29354  2.67741  2.69355  4.24690  2.90347  2.73739  3.18146  2.89801  2.37887  2.77519  2.98518  4.58477  3.61503
          0.02673  4.03118  4.75353  0.61958  0.77255  0.30355  1.34016
    119   2.73019  5.18601  2.30735  2.12634  4.50006  2.84685  3.68624  3.97108  2.21002  3.47854  4.24150  2.35707  3.87427  2.79917  2.95699  2.69575  2.96679  2.56336  5.63574  4.23130    139 e - - -
          2.68618  4.42225  2.77519  2.73123  3.46354  2.40513  3.72494  3.29354  2.67741  2.69355  4.24690  2.90347  2.73739  3.18146  2.89801  2.37887  2.77519  2.98518  4.58477  3.61503
          0.01850  4.39506  5.11740  0.61958  0.77255  0.48576  0.95510
    120   2.92174  4.54565  2.84236  3.32840  3.52169  3.90692  4.25442  2.56503  3.32551  1.15337  3.44379  3.71463  4.30297  3.60976  3.64512  3.22271  3.17236  2.12374  5.18255  3.95538    140 l - - -
          2.68579  4.42235  2.77529  2.73133  3.46364  2.40522  3.72504  3.29364  2.67702  2.69365  4.24699  2.90356  2.73749  3.18156  2.89810  2.37879  2.77529  2.98528  4.58329  3.61513
          0.53432  1.46014  1.70525  0.67609  0.71050  0.48576  0.95510
    121   3.76342  4.97791  4.85901  4.55100  1.39134  4.51532  3.64285  3.38864  4.35023  2.67443  3.96398  4.25775  4.82821  4.30966  4.34711  3.91629  3.98871  3.34415  1.27053  2.05421    143 w - - -
          2.68618  4.42225  2.77519  2.73123  3.46354  2.40513  3.72494  3.29354  2.67741  2.69355  4.24690  2.90347  2.73739  3.18146  2.89801  2.37887  2.77519  2.98518  4.58477  3.61503
          0.02249  4.20179  4.92414  0.61958  0.77255  0.36072  1.19460
    122   2.99246  5.55042  1.33086  1.69534  4.85973  3.44145  3.85026  4.36527  2.72853  3.84141  4.64029  2.89819  3.98605  2.98781  2.55957  2.90371  3.25299  3.93072  5.98165  4.51811    144 d - - -
          2.68618  4.42225  2.77519  2.73123  3.46354  2.40513  3.72494  3.29354  2.67741  2.69355  4.24690  2.90347  2.73739  3.18146  2.89801  2.37887  2.77519  2.98518  4.58477  3.61503
          0.18259  4.39506  1.86720  0.61958  0.77255  0.48576  0.95510
    123   2.43828  5.06450  2.96304  2.15018  4.38154  3.45526  3.62387  3.82550  1.92861  2.93014  4.12069  2.55480  3.84850  2.73940  2.39026  2.67121  2.91294  3.44143  5.50179  4.14240    145 k - - -
          2.68618  4.42225  2.77519  2.73123  3.46354  2.40513  3.72494  3.29354  2.67741  2.69355  4.24690  2.90347  2.73739  3.18146  2.89801  2.37887  2.77519  2.98518  4.58477  3.61503
          0.02176  4.23423  4.95657  0.61958  0.77255  0.69178  0.69452
    124   3.06246  4.40656  4.73408  4.18856  3.54116  4.35783  4.80349  1.20504  4.07406  1.86498  3.38448  4.39711  4.66827  4.30459  4.25356  3.69949  2.64474  1.62723  5.36195  4.18267    146 i - - -
          2.68621  4.42228  2.77523  2.73126  3.46357  2.40516  3.72498  3.29357  2.67744  2.69358  4.24693  2.90350  2.73743  3.18111  2.89804  2.37890  2.77523  2.98521  4.58480  3.61446
          0.11123  2.32040  4.95657  0.65769  0.72991  0.69178  0.69452
    125   2.51628  3.04405  3.31326  2.81769  4.05431  1.84492  3.91389  3.45104  2.28107  3.10754  3.94745  3.21194  3.86487  3.12601  3.15097  2.20289  2.85648  3.09287  5.38274  4.11420    149 g - - -
          2.68618  4.42225  2.77519  2.73123  3.46354  2.40513  3.72494  3.29354  2.67741  2.69355  4.24690  2.90347  2.73739  3.18146  2.89801  2.37887  2.77519  2.98518  4.58477  3.61503
          0.02176  4.23423  4.95657  0.61958  0.77255  0.69178  0.69452
    126   2.38952  4.30982  4.62003  4.05053  3.37938  4.18554  4.56014  1.63219  3.92768  1.84502  2.59645  4.22782  4.50301  4.12262  4.07379  3.50600  3.18147  1.58833  5.11031  3.94168    150 v - - -
          2.68618  4.42225  2.77519  2.73123  3.46354  2.40513  3.72494  3.29354  2.67741  2.69355  4.24690  2.90347  2.73739  3.18146  2.89801  2.37887  2.77519  2.98518  4.58477  3.61503
          0.02176  4.23423  4.95657  0.61958  0.77255  0.69178  0.69452
    127   2.03741  2.87488  3.86205  3.36135  3.74095  3.33333  4.18911  2.94386  3.28625  2.78768  3.70191  3.54973  1.84263  3.56435  3.56901  2.71069  2.84088  2.16757  5.20943  4.00528    151 p - - -
          2.68618  4.42225  2.77519  2.73123  3.46354  2.40513  3.72494  3.29354  2.67741  2.69355  4.24690  2.90347  2.73739  3.18146  2.89801  2.37887  2.77519  2.98518  4.58477  3.61503
          0.11123  4.23423  2.39932  0.61958  0.77255  0.69178  0.69452
    128   2.85934  4.36787  4.03021  3.48406  1.89869  3.86757  3.80184  2.79217  3.34592  2.01287  3.42151  3.69971  4.22288  3.59086  2.77336  3.15405  3.08771  2.63039  4.29024  2.10108    152 f - - -
          2.68618  4.42225  2.77519  2.73123  3.46354  2.40513  3.72494  3.29354  2.67741  2.69355  4.24690  2.90347  2.73739  3.18146  2.89801  2.37887  2.77519  2.98518  4.58477  3.61503
          0.02378  4.14677  4.86911  0.61958  0.77255  0.77737  0.61547
    129   2.42892  4.39156  3.28174  3.06440  4.38435  3.10183  4.23422  3.85976  3.16739  3.52927  4.38640  3.32436  1.20598  3.49678  3.49139  1.98863  2.89881  3.34406  5.71120  4.45370    153 p - - -
          2.68618  4.42225  2.77519  2.73123  3.46354  2.40513  3.72494  3.29354  2.67741  2.69355  4.24690  2.90347  2.73739  3.18146  2.89801  2.37887  2.77519  2.98518  4.58477  3.61503
          0.13384  4.14677  2.21225  0.61958  0.77255  0.77737  0.61547
    130   2.77380  5.08906  1.39489  2.26474  4.58598  3.21042  3.82886  4.09252  2.81244  3.66360  4.50873  2.81159  3.83568  3.00655  3.35145  1.95298  3.10673  3.65683  5.82401  4.38529    154 d - - -
          2.68618  4.42225  2.77519  2.73123  3.46354  2.40513  3.72494  3.29354  2.67741  2.69355  4.24690  2.90347  2.73739  3.18146  2.89801  2.37887  2.77519  2.98518  4.58477  3.61503
          0.02651  4.03943  4.76178  0.61958  0.77255  0.54472  0.86751
    131   2.71073  4.89682  3.06348  2.29300  4.19968  2.78913  3.69384  3.59864  2.38013  3.18940  4.01215  3.03960  3.89827  2.84323  1.79192  2.74141  2.94607  2.70888  5.40538  4.09387    155 r - - -
          2.68618  4.42225  2.77519  2.73123  3.46354  2.40513  3.72494  3.29354  2.67741  2.69355  4.24690  2.90347  2.73739  3.18146  2.89801  2.37887  2.77519  2.98518  4.58477  3.61503
          0.02176  4.23423  4.95657  0.61958  0.77255  0.69178  0.69452
    132   2.63164  4.79431  3.03245  2.11363  4.03111  2.91419  3.67479  2.85041  2.21362  3.05403  3.87588  3.00427  3.85580  2.83390  2.93018  2.37958  2.86490  2.77516  5.30922  3.98375    156 e - - -
          2.68618  4.42225  2.77519  2.73123  3.46354  2.40513  3.72494  3.29354  2.67741  2.69355  4.24690  2.90347  2.73739  3.18146  2.89801  2.37887  2.77519  2.98518  4.58477  3.61503
          0.02176  4.23423  4.95657  0.61958  0.77255  0.37562  1.16112
    133   2.71228  5.04663  2.99199  2.45955  4.32885  3.48972  3.68318  3.78080  2.41570  3.32616  4.11257  2.04863  3.88931  2.49228  2.50160  2.17676  2.94273  3.41268  5.50513  3.19206    157 n - - -
          2.68618  4.42225  2.77519  2.73123  3.46354  2.40513  3.72494  3.29354  2.67741  2.69355  4.24690  2.90347  2.73739  3.18146  2.89801  2.37887  2.77519  2.98518  4.58477  3.61503
          0.01850  4.39506  5.11740  0.61958  0.77255  0.48576  0.95510
    134   2.89975  5.23815  3.14199  2.59607  4.61789  1.95807  3.71671  4.03658  1.86641  3.51361  4.31112  3.09770  4.00092  2.13502  2.24714  2.87653  3.11127  3.65733  5.62171  4.31697    158 k - - -
          2.68618  4.42225  2.77519  2.73123  3.46354  2.40513  3.72494  3.29354  2.67741  2.69355  4.24690  2.90347  2.73739  3.18146  2.89801  2.37887  2.77519  2.98518  4.58477  3.61503
          0.01850  4.39506  5.11740  0.61958  0.77255  0.48576  0.95510
    135   2.57533  1.99787  3.87080  3.34194  3.58203  2.77426  4.11949  2.97284  3.25565  2.69935  3.59768  3.58247  4.02567  3.53567  3.53173  1.88318  2.90071  2.71519  3.16758  3.82670    159 s - - -
          2.68618  4.42225  2.77519  2.73123  3.46354  2.40513  3.72494  3.29354  2.67741  2.69355  4.24690  2.90347  2.73739  3.18146  2.89801  2.37887  2.77519  2.98518  4.58477  3.61503
          0.01850  4.39506  5.11740  0.61958  0.77255  0.48576  0.95510
    136   2.81515  5.15089  3.14789  2.55610  4.49133  3.57386  3.68691  3.24357  1.74275  3.41895  4.20931  3.06482  3.95392  2.17720  2.06448  2.45270  3.02916  3.54268  5.55522  4.23439    160 k - - -
          2.68618  4.42225  2.77519  2.73123  3.46354  2.40513  3.72494  3.29354  2.67741  2.69355  4.24690  2.90347  2.73739  3.18146  2.89801  2.37887  2.77519  2.98518  4.58477  3.61503
          0.01850  4.39506  5.11740  0.61958  0.77255  0.48576  0.95510
    137   3.30619  4.56479  5.22179  4.69627  3.68621  4.74636  5.26274  1.31541  4.59000  2.17883  2.62289  4.85629  4.99472  4.77699  4.71787  4.12330  3.55345  1.06781  5.65331  4.49190    161 v - - -
          2.68618  4.42225  2.77519  2.73123  3.46354  2.40513  3.72494  3.29354  2.67741  2.69355  4.24690  2.90347  2.73739  3.18146  2.89801  2.37887  2.77519  2.98518  4.58477  3.61503
          0.01850  4.39506  5.11740  0.61958  0.77255  0.48576  0.95510
    138   2.31372  4.43441  4.72693  4.14670  3.30094  4.26643  4.60689  1.77682  4.00763  1.36942  2.20808  4.31807  4.56525  4.16500  4.12590  3.58485  3.29121  2.23724  5.09691  3.96523    162 l - - -
          2.68618  4.42225  2.77519  2.73123  3.46354  2.40513  3.72494  3.29354  2.67741  2.69355  4.24690  2.90347  2.73739  3.18146  2.89801  2.37887  2.77519  2.98518  4.58477  3.61503
          0.01850  4.39506  5.11740  0.61958  0.77255  0.48576  0.95510
    139   3.40191  4.70658  5.19257  4.60436  1.98877  4.65540  4.92499  2.40101  4.45611  0.99882  2.37119  4.75407  4.84211  4.46949  4.48128  3.99586  3.61689  2.14066  5.17410  4.08888    163 l - - -
          2.68618  4.42225  2.77519  2.73123  3.46354  2.40513  3.72494  3.29354  2.67741  2.69355  4.24690  2.90347  2.73739  3.18146  2.89801  2.37887  2.77519  2.98518  4.58477  3.61503
          0.01850  4.39506  5.11740  0.61958  0.77255  0.48576  0.95510
    140   2.79934  4.63532  4.01158  3.82889  4.55088  3.44785  4.79047  3.75226  3.78384  3.59416  4.63222  3.92025  4.20256  4.15555  3.99288  3.00925  0.52394  3.38124  5.93250  4.77648    164 T - - -
          2.68618  4.42225  2.77519  2.73123  3.46354  2.40513  3.72494  3.29354  2.67741  2.69355  4.24690  2.90347  2.73739  3.18146  2.89801  2.37887  2.77519  2.98518  4.58477  3.61503
          0.01850  4.39506  5.11740  0.61958  0.77255  0.48576  0.95510
    141   2.47339  4.39379  3.78139  3.52155  4.52128  3.19464  4.53973  3.87117  3.52614  3.62827  4.48703  3.61596  3.95874  3.83936  3.79646  2.07565  0.82534  3.35510  5.89287  4.68444    165 t - - -
          2.68618  4.42225  2.77519  2.73123  3.46354  2.40513  3.72494  3.29354  2.67741  2.69355  4.24690  2.90347  2.73739  3.18146  2.89801  2.37887  2.77519  2.98518  4.58477  3.61503
          0.01850  4.39506  5.11740  0.61958  0.77255  0.48576  0.95510
    142   3.70869  5.44589  4.26159  3.69865  4.94213  4.05184  4.35318  4.55133  2.64335  3.97085  4.98242  4.00456  4.55212  3.57011  0.41061  3.78444  3.95354  4.25790  5.82431  4.78625    166 R - - -
          2.68618  4.42225  2.77519  2.73123  3.46354  2.40513  3.72494  3.29354  2.67741  2.69355  4.24690  2.90347  2.73739  3.18146  2.89801  2.37887  2.77519  2.98518  4.58477  3.61503
          0.01850  4.39506  5.11740  0.61958  0.77255  0.48576  0.95510
    143   2.78032  5.14966  1.88800  2.40920  4.47073  3.44415  3.76546  3.93374  2.58846  2.82287  4.27180  2.49298  3.91565  2.89994  3.08674  1.84151  3.03448  3.54558  5.66308  4.26689    167 s - - -
          2.68618  4.42225  2.77519  2.73123  3.46354  2.40513  3.72494  3.29354  2.67741  2.69355  4.24690  2.90347  2.73739  3.18146  2.89801  2.37887  2.77519  2.98518  4.58477  3.61503
          0.01850  4.39506  5.11740  0.61958  0.77255  0.48576  0.95510
    144   2.69666  5.04565  3.01333  2.02974  4.34028  3.48819  3.66729  3.16361  1.99405  3.32217  3.20418  2.61812  3.87821  2.78722  2.39004  2.69049  2.92467  3.40908  5.50319  4.14169    168 k - - -
          2.68618  4.42225  2.77519  2.73123  3.46354  2.40513  3.72494  3.29354  2.67741  2.69355  4.24690  2.90347  2.73739  3.18146  2.89801  2.37887  2.77519  2.98518  4.58477  3.61503
          0.01850  4.39506  5.11740  0.61958  0.77255  0.48576  0.95510
    145   2.45810  5.28663  2.14646  2.14465  4.62274  2.76958  3.74385  4.10720  2.55900  3.60356  4.37209  2.46382  3.90538  2.86348  3.07444  1.91025  3.04978  3.68125  5.75508  4.32951    169 s - - -
          2.68618  4.42225  2.77519  2.73123  3.46354  2.40513  3.72494  3.29354  2.67741  2.69355  4.24690  2.90347  2.73739  3.18146  2.89801  2.37887  2.77519  2.98518  4.58477  3.61503
          0.01850  4.39506  5.11740  0.61958  0.77255  0.48576  0.95510
    146   3.30860  4.63120  5.04319  4.58403  3.73291  4.60839  5.24610  1.95162  4.42872  1.95077  3.57355  4.76076  4.95765  4.71190  4.60120  4.03098  3.59052  0.73594  5.71391  4.47786    170 v - - -
          2.68618  4.42225  2.77519  2.73123  3.46354  2.40513  3.72494  3.29354  2.67741  2.69355  4.24690  2.90347  2.73739  3.18146  2.89801  2.37887  2.77519  2.98518  4.58477  3.61503
          0.01850  4.39506  5.11740  0.61958  0.77255  0.48576  0.95510
    147   1.45530  2.06781  4.10788  3.67792  4.16566  2.39702  4.48684  3.52156  3.60674  3.26273  4.12278  3.68587  3.94172  3.85497  3.85477  2.64449  1.89249  3.09853  5.58981  4.41326    171 a - - -
          2.68618  4.42225  2.77519  2.73123  3.46354  2.40513  3.72494  3.29354  2.67741  2.69355  4.24690  2.90347  2.73739  3.18146  2.89801  2.37887  2.77519  2.98518  4.58477  3.61503
          0.10362  4.39506  2.45234  0.61958  0.77255  0.48576  0.95510
    148   2.70338  5.15417  2.19971  2.11623  4.46602  2.66133  3.65994  3.07488  2.19238  3.44525  4.20947  2.56544  3.84838  2.77348  2.92917  2.67001  2.93971  3.52773  5.60423  4.20143    172 e - - -
          2.68618  4.42225  2.77519  2.73123  3.46354  2.40513  3.72494  3.29354  2.67741  2.69355  4.24690  2.90347  2.73739  3.18146  2.89801  2.37887  2.77519  2.98518  4.58477  3.61503
          0.02013  4.31157  5.03391  0.61958  0.77255  0.60208  0.79335
    149   2.67180  5.03345  2.95466  2.23242  4.32321  3.45447  2.98173  3.77430  2.38386  3.31270  4.09115  2.62331  3.85029  2.76480  2.33500  2.15608  2.90171  3.39785  5.49011  3.23844    173 s - - -
          2.68618  4.42225  2.77519  2.73123  3.46354  2.40513  3.72494  3.29354  2.67741  2.69355  4.24690  2.90347  2.73739  3.18146  2.89801  2.37887  2.77519  2.98518  4.58477  3.61503
          0.02013  4.31157  5.03391  0.61958  0.77255  0.60208  0.79335
    150   2.36437  4.35337  4.44037  3.90104  3.50195  4.03644  4.53173  2.17322  3.77943  2.25125  2.12279  4.10460  4.43603  4.02667  3.97671  3.37619  3.17001  1.28632  5.19976  4.01517    174 v - - -
          2.68618  4.42225  2.77519  2.73123  3.46354  2.40513  3.72494  3.29354  2.67741  2.69355  4.24690  2.90347  2.73739  3.18146  2.89801  2.37887  2.77519  2.98518  4.58477  3.61503
          0.02013  4.31157  5.03391  0.61958  0.77255  0.60208  0.79335
    151   2.68011  5.00727  2.53021  2.41631  4.28739  2.42592  3.66684  3.72714  2.19380  3.28421  2.73466  2.95133  3.85861  2.47591  2.90566  2.67736  2.91362  3.36401  5.48302  4.11750    175 k - - -
          2.68618  4.42225  2.77519  2.73123  3.46354  2.40513  3.72494  3.29354  2.67741  2.69355  4.24690  2.90347  2.73739  3.18146  2.89801  2.37887  2.77519  2.98518  4.58477  3.61503
          0.02013  4.31157  5.03391  0.61958  0.77255  0.60208  0.79335
    152   2.05488  3.24822  2.80738  2.72339  3.93463  2.41161  3.83498  3.32274  2.71306  2.98533  3.83038  3.17115  2.97833  3.04297  3.13729  2.69500  2.86696  2.66169  5.28156  3.99856    176 a - - -
          2.68621  4.42228  2.77497  2.73126  3.46357  2.40516  3.72498  3.29357  2.67744  2.69358  4.24693  2.90350  2.73743  3.18149  2.89775  2.37890  2.77523  2.98521  4.58480  3.61506
          0.10252  2.39774  5.03391  0.65769  0.72991  0.60208  0.79335
    153   2.75518  5.26116  2.17483  1.89793  4.58538  3.41457  3.07057  4.07084  2.16942  3.55608  4.31665  2.87943  2.57429  2.79691  2.97117  2.70423  2.99527  3.64258  5.69680  4.27460    179 e - - -
          2.68618  4.42225  2.77519  2.73123  3.46354  2.40513  3.72494  3.29354  2.67741  2.69355  4.24690  2.90347  2.73739  3.18146  2.89801  2.37887  2.77519  2.98518  4.58477  3.61503
          0.02013  4.31157  5.03391  0.61958  0.77255  0.41935  1.07141
    154   2.72564  5.08957  2.63639  2.43331  4.37762  3.47427  3.69504  3.84027  1.73079  3.37833  4.16108  2.97046  3.88995  2.81930  2.91420  1.94538  2.96065  3.46144  5.55049  3.30639    180 k - - -
          2.68618  4.42225  2.77519  2.73123  3.46354  2.40513  3.72494  3.29354  2.67741  2.69355  4.24690  2.90347  2.73739  3.18146  2.89801  2.37887  2.77519  2.98518  4.58477  3.61503
          0.30838  4.39506  1.37425  0.61958  0.77255  0.48576  0.95510
    155   3.00746  4.64434  2.63998  3.24086  1.70100  3.86590  3.63662  3.15788  3.24224  2.72201  3.75253  3.53933  4.24478  3.47262  3.55493  3.16219  3.24035  2.96835  4.11358  1.72774    181 f - - -
          2.68618  4.42225  2.77519  2.73123  3.46354  2.40513  3.72494  3.29354  2.67741  2.69355  4.24690  2.90347  2.73739  3.18146  2.89801  2.37887  2.77519  2.98518  4.58477  3.61503
          0.02464  4.11132  4.83366  0.61958  0.77255  0.32675  1.27748
    156   2.64948  4.65640  3.24254  2.71709  3.97053  2.82402  3.83777  3.34838  2.39002  3.01306  3.86105  3.18053  2.15568  3.04004  3.10325  2.75367  2.52735  2.28876  5.30785  4.02180    182 p - - -
          2.68618  4.42225  2.77519  2.73123  3.46354  2.40513  3.72494  3.29354  2.67741  2.69355  4.24690  2.90347  2.73739  3.18146  2.89801  2.37887  2.77519  2.98518  4.58477  3.61503
          0.01850  4.39506  5.11740  0.61958  0.77255  0.48576  0.95510
    157   2.70551  4.15991  4.22299  3.63810  2.62137  3.81389  2.65377  2.58307  3.50594  2.08304  2.53299  3.81123  4.17810  3.70928  3.66213  3.10511  2.93697  1.93177  4.67556  2.77681    183 v - - -
          2.68630  4.42237  2.77532  2.73136  3.46366  2.40485  3.72432  3.29318  2.67727  2.69367  4.24702  2.90359  2.73752  3.18159  2.89813  2.37880  2.77503  2.98531  4.58489  3.61516
          0.10362  2.38121  5.11740  1.53115  0.24371  0.48576  0.95510
    158   2.75607  5.20140  3.00854  2.18605  4.55447  3.50850  2.99687  4.01216  2.07613  3.48839  4.24882  2.98213  2.67767  2.31094  2.20755  2.72351  2.97852  3.59836  5.60891  4.24123    191 k - - -
          2.68618  4.42225  2.77519  2.73123  3.46354  2.40513  3.72494  3.29354  2.67741  2.69355  4.24690  2.90347  2.73739  3.18146  2.89801  2.37887  2.77519  2.98518  4.58477  3.61503
          0.01850  4.39506  5.11740  0.61958  0.77255  0.48576  0.95510
    159   2.82035  4.27562  4.28415  3.71401  3.42962  3.96297  4.31946  2.00895  3.60397  2.08211  3.38183  3.94423  3.16598  3.84401  3.80832  3.26401  2.53765  1.37566  5.01626  3.82057    192 v - - -
          2.68618  4.42225  2.77519  2.73123  3.46354  2.40513  3.72494  3.29354  2.67741  2.69355  4.24690  2.90347  2.73739  3.18146  2.89801  2.37887  2.77519  2.98518  4.58477  3.61503
          0.01850  4.39506  5.11740  0.61958  0.77255  0.48576  0.95510
    160   2.82596  5.25979  2.82889  1.47674  4.60467  3.48864  3.73030  4.06707  2.43897  3.55952  4.33812  2.61356  3.93328  2.84932  2.15947  2.49775  3.06215  3.65942  5.69653  4.31377    193 e - - -
          2.68618  4.42225  2.77519  2.73123  3.46354  2.40513  3.72494  3.29354  2.67741  2.69355  4.24690  2.90347  2.73739  3.18146  2.89801  2.37887  2.77519  2.98518  4.58477  3.61503
          0.01850  4.39506  5.11740  0.61958  0.77255  0.48576  0.95510
    161   2.70074  2.86743  4.34964  3.75833  2.74438  3.83423  4.16069  2.18112  3.60879  1.66763  3.21820  3.89115  4.20146  3.79776  3.73006  2.32171  2.93607  2.30616  4.75429  3.56499    194 l - - -
          2.68621  4.42228  2.77523  2.73126  3.46357  2.40516  3.72498  3.29357  2.67744  2.69358  4.24693  2.90350  2.73743  3.18150  2.89804  2.37854  2.77523  2.98522  4.58480  3.61506
          0.18259  1.82695  5.11740  0.24037  1.54335  0.48576  0.95510
    162   3.75002  5.01420  5.33207  4.83148  2.36325  4.94956  4.95932  2.49701  4.67667  0.59671  3.04731  4.98842  5.08106  4.65539  4.70183  4.35302  3.96636  2.72294  5.07034  3.74339    196 L - - -
          2.68618  4.42225  2.77519  2.73123  3.46354  2.40513  3.72494  3.29354  2.67741  2.69355  4.24690  2.90347  2.73739  3.18146  2.89801  2.37887  2.77519  2.98518  4.58477  3.61503
          0.01850  4.39506  5.11740  0.61958  0.77255  0.48576  0.95510
    163   2.70425  5.13480  2.93127  1.93673  4.46147  2.56412  3.66343  3.92413  2.15442  3.43128  4.19285  2.94734  3.86804  2.77299  2.52590  2.40171  2.55763  3.51814  5.58411  4.19764    197 e - - -
          2.68618  4.42225  2.77519  2.73123  3.46354  2.40513  3.72494  3.29354  2.67741  2.69355  4.24690  2.90347  2.73739  3.18146  2.89801  2.37887  2.77519  2.98518  4.58477  3.61503
          0.01850  4.39506  5.11740  0.61958  0.77255  0.48576  0.95510
    164   2.83711  5.33177  2.33135  2.07174  4.65599  3.45283  3.74757  4.13720  1.81151  3.62576  4.39884  2.91969  2.09573  2.86771  3.02824  2.78208  3.08038  3.71519  5.76883  4.34893    198 k - - -
          2.68618  4.42225  2.77519  2.73123  3.46354  2.40513  3.72494  3.29354  2.67741  2.69355  4.24690  2.90347  2.73739  3.18146  2.89801  2.37887  2.77519  2.98518  4.58477  3.61503
          0.01850  4.39506  5.11740  0.61958  0.77255  0.48576  0.95510
    165   3.07855  5.69492  1.55744  1.27114  4.99142  3.43029  3.90379  4.51495  2.38392  3.97960  4.79463  2.87871  4.01500  3.05093  3.42099  2.96606  3.35057  4.06752  6.12058  4.61973    199 e - - -
          2.68618  4.42225  2.77519  2.73123  3.46354  2.40513  3.72494  3.29354  2.67741  2.69355  4.24690  2.90347  2.73739  3.18146  2.89801  2.37887  2.77519  2.98518  4.58477  3.61503
          0.01850  4.39506  5.11740  0.61958  0.77255  0.48576  0.95510
    166   2.81237  5.34510  2.20672  1.68866  4.67426  3.44111  3.02492  4.16769  1.99073  3.64127  4.40094  2.50218  3.90447  2.84118  3.02790  2.75287  3.05461  3.72949  5.77398  4.34156    200 e - - -
          2.68618  4.42225  2.77519  2.73123  3.46354  2.40513  3.72494  3.29354  2.67741  2.69355  4.24690  2.90347  2.73739  3.18146  2.89801  2.37887  2.77519  2.98518  4.58477  3.61503
          0.01850  4.39506  5.11740  0.61958  0.77255  0.48576  0.95510
    167   1.31823  4.37084  3.77812  3.46552  4.66863  1.91918  4.52226  4.11290  3.52495  3.77662  4.57031  3.56600  3.90554  3.78475  3.84202  1.46366  2.91761  3.48100  5.98923  4.79313    201 a - - -
          2.68618  4.42225  2.77519  2.73123  3.46354  2.40513  3.72494  3.29354  2.67741  2.69355  4.24690  2.90347  2.73739  3.18146  2.89801  2.37887  2.77519  2.98518  4.58477  3.61503
          0.01850  4.39506  5.11740  0.61958  0.77255  0.48576  0.95510
    168   3.52696  4.89829  4.75125  4.29961  2.71041  4.41641  4.15780  2.99759  3.97119  1.58873  3.60415  4.34731  4.76246  4.23186  4.08116  3.84561  3.76788  3.01989  1.07697  2.81775    202 w - - -
          2.68618  4.42225  2.77519  2.73123  3.46354  2.40513  3.72494  3.29354  2.67741  2.69355  4.24690  2.90347  2.73739  3.18146  2.89801  2.37887  2.77519  2.98518  4.58477  3.61503
          0.01850  4.39506  5.11740  0.61958  0.77255  0.48576  0.95510
    169   2.68309  5.03284  2.69209  1.78062  4.31801  3.46928  3.67315  3.75632  2.19930  2.85307  4.09256  2.96529  3.86821  2.79548  2.91608  2.67759  2.57383  2.85364  5.50442  4.13317    203 e - - -
          2.68618  4.42225  2.77519  2.73123  3.46354  2.40513  3.72494  3.29354  2.67741  2.69355  4.24690  2.90347  2.73739  3.18146  2.89801  2.37887  2.77519  2.98518  4.58477  3.61503
          0.01850  4.39506  5.11740  0.61958  0.77255  0.48576  0.95510
    170   3.64874  4.90107  5.39919  4.86533  3.30594  4.99676  5.34385  1.63983  4.69837  0.73361  3.08106  5.09316  5.11821  4.74892  4.75507  4.39685  3.87374  2.31889  5.48552  4.43287    204 l - - -
          2.68618  4.42225  2.77519  2.73123  3.46354  2.40513  3.72494  3.29354  2.67741  2.69355  4.24690  2.90347  2.73739  3.18146  2.89801  2.37887  2.77519  2.98518  4.58477  3.61503
          0.01850  4.39506  5.11740  0.61958  0.77255  0.48576  0.95510
    171   3.07414  2.97327  4.79576  4.23435  1.55876  4.22175  4.41196  2.47979  4.06674  1.37346  3.19551  4.30402  4.54446  4.18129  4.13417  3.55310  3.31186  2.44434  4.78448  3.44359    205 l - - -
          2.68618  4.42225  2.77519  2.73123  3.46354  2.40513  3.72494  3.29354  2.67741  2.69355  4.24690  2.90347  2.73739  3.18146  2.89801  2.37887  2.77519  2.98518  4.58477  3.61503
          0.18259  4.39506  1.86720  0.61958  0.77255  0.48576  0.95510
    172   2.66158  2.93005  2.98816  2.18727  4.17173  3.45465  3.66184  3.59272  2.21819  3.17501  3.98238  2.98006  3.85691  2.26560  2.85242  2.34845  2.89418  3.25469  5.39456  4.05700    206 e - - -
          2.68618  4.42225  2.77519  2.73123  3.46354  2.40513  3.72494  3.29354  2.67741  2.69355  4.24690  2.90347  2.73739  3.18146  2.89801  2.37887  2.77519  2.98518  4.58477  3.61503
          0.02176  4.23423  4.95657  0.61958  0.77255  0.69178  0.69452
    173   2.80482  5.12239  2.80522  2.45504  4.53040  3.43268  3.73985  3.98213  1.82074  3.50210  4.30909  1.73655  3.91624  2.87743  2.81642  2.38143  3.06203  3.58804  5.64529  4.29314    207 n - - -
          2.68618  4.42225  2.77519  2.73123  3.46354  2.40513  3.72494  3.29354  2.67741  2.69355  4.24690  2.90347  2.73739  3.18146  2.89801  2.37887  2.77519  2.98518  4.58477  3.61503
          0.02176  4.23423  4.95657  0.61958  0.77255  0.69178  0.69452
    174   2.69365  4.77458  3.14085  2.28760  4.00548  3.52627  3.71866  2.72242  1.73340  2.99423  3.85560  3.08651  3.91687  2.89016  2.85897  2.76046  2.92162  2.59355  5.29864  3.99988    208 k - - -
          2.68597  4.42228  2.77523  2.73126  3.46306  2.40516  3.72498  3.29357  2.67744  2.69358  4.24693  2.90350  2.73743  3.18149  2.89804  2.37890  2.77523  2.98521  4.58480  3.61506
          0.11123  2.32040  4.95657  0.65769  0.72991  0.69178  0.69452
    175   1.81344  4.33648  4.25798  3.85758  3.86155  3.64795  4.65936  2.28081  3.77324  2.62956  3.75057  3.96938  4.26167  4.06408  4.00153  3.07624  3.09673  1.09580  5.53778  4.32600    211 v - - -
          2.68618  4.42225  2.77519  2.73123  3.46354  2.40513  3.72494  3.29354  2.67741  2.69355  4.24690  2.90347  2.73739  3.18146  2.89801  2.37887  2.77519  2.98518  4.58477  3.61503
          0.02176  4.23423  4.95657  0.61958  0.77255  0.69178  0.69452
    176   2.30393  4.22520  3.89602  3.34631  1.93353  2.62853  3.93395  2.71452  3.25318  2.42742  3.36421  3.60444  4.08684  3.50500  3.49655  2.97785  2.91437  2.51203  3.28969  3.27039    212 f - - -
          2.68618  4.42225  2.77519  2.73123  3.46354  2.40513  3.72494  3.29354  2.67741  2.69355  4.24690  2.90347  2.73739  3.18146  2.89801  2.37887  2.77519  2.98518  4.58477  3.61503
          0.02176  4.23423  4.95657  0.61958  0.77255  0.69178  0.69452
    177   2.66045  5.14633  2.55163  2.16049  4.47827  3.40227  2.94492  3.95658  2.35728  3.44402  4.19354  2.53118  3.03804  2.40726  2.53799  2.62302  2.89350  3.53057  5.58274  4.17657    213 e - - -
          2.68627  4.42234  2.77500  2.73105  3.46363  2.40522  3.72503  3.29363  2.67750  2.69364  4.24698  2.90355  2.73748  3.18155  2.89745  2.37896  2.77500  2.98527  4.58486  3.61512
          0.12192  2.22802  4.95657  1.26441  0.33185  0.69178  0.69452
    178   2.32704  5.17017  2.31628  2.31959  4.50779  2.33600  3.69340  3.97932  2.22367  3.49475  4.27295  2.28469  3.85195  2.81833  3.00730  2.69782  2.98579  3.56915  5.66001  4.25028    219 k - - -
          2.68618  4.42225  2.77519  2.73123  3.46354  2.40513  3.72494  3.29354  2.67741  2.69355  4.24690  2.90347  2.73739  3.18146  2.89801  2.37887  2.77519  2.98518  4.58477  3.61503
          0.11508  4.23423  2.36222  0.61958  0.77255  0.37562  1.16112
    179   2.62394  4.81340  2.48696  2.57471  4.42200  2.66730  3.87198  3.86650  2.71922  3.44929  4.24695  3.05769  3.87603  3.02729  3.18935  1.73406  1.95360  3.43622  5.65593  4.30963    220 s - - -
          2.68618  4.42225  2.77519  2.73123  3.46354  2.40513  3.72494  3.29354  2.67741  2.69355  4.24690  2.90347  2.73739  3.18146  2.89801  2.37887  2.77519  2.98518  4.58477  3.61503
          0.02000  4.31793  5.04028  0.61958  0.77255  0.59399  0.80323
    180   3.08022  4.61323  4.38244  3.93797  3.42220  4.06638  4.64255  2.47151  3.73356  0.84551  3.30268  4.16905  4.51243  4.05512  3.92575  3.47172  2.57154  2.45403  5.29288  4.11700    221 l - - -
          2.68618  4.42225  2.77519  2.73123  3.46354  2.40513  3.72494  3.29354  2.67741  2.69355  4.24690  2.90347  2.73739  3.18146  2.89801  2.37887  2.77519  2.98518  4.58477  3.61503
          0.02000  4.31793  5.04028  0.61958  0.77255  0.59399  0.80323
    181   2.63844  3.33083  3.45530  2.50305  2.55270  3.59914  3.84933  2.90500  2.57982  2.35785  3.50153  3.31262  3.98193  3.15924  3.21143  2.27037  2.87113  2.67455  4.97487  3.73199    222 s - - -
          2.68618  4.42225  2.77519  2.73123  3.46354  2.40513  3.72494  3.29354  2.67741  2.69355  4.24690  2.90347  2.73739  3.18146  2.89801  2.37887  2.77519  2.98518  4.58477  3.61503
          0.02000  4.31793  5.04028  0.61958  0.77255  0.42359  1.06332
    182   2.73121  5.01276  2.92606  1.69425  4.29673  3.48040  3.73006  3.71970  2.51259  3.29986  4.10446  2.99993  3.90745  2.47551  2.97568  2.27641  2.97126  2.46270  5.51507  4.15793    223 e - - -
          2.68618  4.42225  2.77519  2.73123  3.46354  2.40513  3.72494  3.29354  2.67741  2.69355  4.24690  2.90347  2.73739  3.18146  2.89801  2.37887  2.77519  2.98518  4.58477  3.61503
          0.01850  4.39506  5.11740  0.61958  0.77255  0.48576  0.95510
    183   2.66752  3.48903  2.72767  2.46915  4.20248  3.48056  3.19922  3.63220  2.46469  3.21107  4.00800  2.37183  3.87391  2.81926  2.60478  2.21691  2.89990  2.80419  5.43041  4.07861    224 s - - -
          2.68618  4.42225  2.77519  2.73123  3.46354  2.40513  3.72494  3.29354  2.67741  2.69355  4.24690  2.90347  2.73739  3.18146  2.89801  2.37887  2.77519  2.98518  4.58477  3.61503
          0.30838  4.39506  1.37425  0.61958  0.77255  0.48576  0.95510
    184   2.63447  3.09335  3.63399  3.05003  3.47065  3.59179  3.88776  2.77158  2.80610  2.47348  2.33695  3.40723  3.99788  3.22590  2.16693  2.87760  2.88250  2.56934  4.93886  3.71637    225 r - - -
          2.68618  4.42225  2.77519  2.73123  3.46354  2.40513  3.72494  3.29354  2.67741  2.69355  4.24690  2.90347  2.73739  3.18146  2.89801  2.37887  2.77519  2.98518  4.58477  3.61503
          0.02464  4.11132  4.83366  0.61958  0.77255  0.80814  0.59002
    185   2.60620  4.66813  3.11815  2.58313  3.96983  3.42877  3.71059  3.31883  1.94917  2.98494  3.83284  3.06164  2.98431  2.89056  2.88278  2.68549  2.41876  2.52095  5.26765  3.97352    226 k - - -
          2.68623  4.42230  2.77496  2.73128  3.46359  2.40518  3.72499  3.29359  2.67697  2.69360  4.24695  2.90352  2.73745  3.18151  2.89806  2.37892  2.77525  2.98523  4.58482  3.61508
          0.39615  1.14213  4.83366  0.18151  1.79580  0.32675  1.27748
    186   2.14236  5.05741  2.89129  2.16802  4.39029  3.45542  3.72872  3.83670  2.50995  3.38663  4.17445  2.97905  2.21041  2.46214  2.98479  2.42418  2.97152  3.45642  5.57772  4.20534    228 a - - -
          2.68618  4.42225  2.77519  2.73123  3.46354  2.40513  3.72494  3.29354  2.67741  2.69355  4.24690  2.90347  2.73739  3.18146  2.89801  2.37887  2.77519  2.98518  4.58477  3.61503
          0.01850  4.39506  5.11740  0.61958  0.77255  0.48576  0.95510
    187   2.83426  5.33269  1.69771  1.86976  4.64856  3.43701  3.75863  4.13360  2.58786  3.63105  4.40539  2.44591  3.91880  2.88166  3.10880  2.43072  3.08244  3.05312  5.78464  4.35275    229 d - - -
          2.68618  4.42225  2.77519  2.73123  3.46354  2.40513  3.72494  3.29354  2.67741  2.69355  4.24690  2.90347  2.73739  3.18146  2.89801  2.37887  2.77519  2.98518  4.58477  3.61503
          0.01850  4.39506  5.11740  0.61958  0.77255  0.48576  0.95510
    188   3.61309  4.86538  5.42842  4.85501  3.25337  4.96372  5.28054  1.59889  4.71583  0.85565  2.35970  5.06512  5.06611  4.69938  4.73970  4.33432  3.82612  2.40789  5.41616  4.41646    230 l - - -
          2.68618  4.42225  2.77519  2.73123  3.46354  2.40513  3.72494  3.29354  2.67741  2.69355  4.24690  2.90347  2.73739  3.18146  2.89801  2.37887  2.77519  2.98518  4.58477  3.61503
          0.01850  4.39506  5.11740  0.61958  0.77255  0.48576  0.95510
    189   2.73397  5.04922  2.96548  1.67351  4.35608  3.48831  3.71264  3.78603  2.45042  3.34255  4.13803  3.00200  2.42322  2.84221  2.56093  2.73242  2.97079  2.95601  5.53600  4.17875    231 e - - -
          2.68618  4.42225  2.77519  2.73123  3.46354  2.40513  3.72494  3.29354  2.67741  2.69355  4.24690  2.90347  2.73739  3.18146  2.89801  2.37887  2.77519  2.98518  4.58477  3.61503
          0.01850  4.39506  5.11740  0.61958  0.77255  0.48576  0.95510
    190   2.39736  5.24215  2.18668  1.69509  4.56961  3.44305  3.69736  4.05034  2.47476  3.54215  4.30057  2.91347  3.03428  2.80867  2.61355  2.70971  2.99247  3.62576  5.68708  4.27157    232 e - - -
          2.68618  4.42225  2.77519  2.73123  3.46354  2.40513  3.72494  3.29354  2.67741  2.69355  4.24690  2.90347  2.73739  3.18146  2.89801  2.37887  2.77519  2.98518  4.58477  3.61503
          0.01850  4.39506  5.11740  0.61958  0.77255  0.48576  0.95510
    191   2.87392  4.34345  4.26416  3.68349  3.29761  3.99429  4.29285  2.13793  3.56954  1.61598  2.61998  3.93880  4.33094  2.48044  3.77294  3.28365  3.10379  1.87402  4.95987  3.79421    233 l - - -
          2.68618  4.42225  2.77519  2.73123  3.46354  2.40513  3.72494  3.29354  2.67741  2.69355  4.24690  2.90347  2.73739  3.18146  2.89801  2.37887  2.77519  2.98518  4.58477  3.61503
          0.01850  4.39506  5.11740  0.61958  0.77255  0.48576  0.95510
    192   0.92758  4.38748  3.84616  3.64470  4.73231  1.53791  4.68466  4.13275  3.75041  3.85546  4.67980  3.67339  3.95703  3.99384  4.01080  2.65182  2.98684  3.50815  6.06416  4.90595    234 a - - -
          2.68618  4.42225  2.77519  2.73123  3.46354  2.40513  3.72494  3.29354  2.67741  2.69355  4.24690  2.90347  2.73739  3.18146  2.89801  2.37887  2.77519  2.98518  4.58477  3.61503
          0.01850  4.39506  5.11740  0.61958  0.77255  0.48576  0.95510
    193   2.75545  5.09887  3.07051  2.26956  3.30701  3.52926  2.60199  3.84725  1.80665  3.37034  4.15605  3.02153  3.91570  2.79759  2.20840  2.74529  2.97706  3.47497  5.52613  4.18047    235 k - - -
          2.68618  4.42225  2.77519  2.73123  3.46354  2.40513  3.72494  3.29354  2.67741  2.69355  4.24690  2.90347  2.73739  3.18146  2.89801  2.37887  2.77519  2.98518  4.58477  3.61503
          0.01850  4.39506  5.11740  0.61958  0.77255  0.48576  0.95510
    194   2.71525  5.09733  2.93921  1.73098  4.40011  3.47619  3.67831  3.17704  2.16754  3.38002  4.15643  2.96485  3.88132  2.55185  2.87895  2.17115  2.94655  3.46579  5.55289  4.17851    236 e - - -
          2.68618  4.42225  2.77519  2.73123  3.46354  2.40513  3.72494  3.29354  2.67741  2.69355  4.24690  2.90347  2.73739  3.18146  2.89801  2.37887  2.77519  2.98518  4.58477  3.61503
          0.01850  4.39506  5.11740  0.61958  0.77255  0.48576  0.95510
    195   3.34335  4.60732  5.24391  4.69696  3.51222  4.74348  5.18441  1.12505  4.57919  1.69208  2.54058  4.85349  4.96276  4.69989  4.66710  4.10949  3.58000  1.58769  5.51077  4.39991    237 i - - -
          2.68618  4.42225  2.77519  2.73123  3.46354  2.40513  3.72494  3.29354  2.67741  2.69355  4.24690  2.90347  2.73739  3.18146  2.89801  2.37887  2.77519  2.98518  4.58477  3.61503
          0.01850  4.39506  5.11740  0.61958  0.77255  0.48576  0.95510
    196   2.20946  4.28896  4.29903  3.75459  3.53839  3.89292  4.39080  1.79192  3.65208  2.47709  3.48622  3.95773  4.32138  3.89864  3.86272  2.62512  3.07070  1.37751  5.12058  3.91981    238 v - - -
          2.68618  4.42225  2.77519  2.73123  3.46354  2.40513  3.72494  3.29354  2.67741  2.69355  4.24690  2.90347  2.73739  3.18146  2.89801  2.37887  2.77519  2.98518  4.58477  3.61503
          0.01850  4.39506  5.11740  0.61958  0.77255  0.48576  0.95510
    197   2.74104  5.16945  2.92345  2.02001  4.49935  3.48042  3.67759  3.95856  1.80221  3.46038  4.22708  2.96052  3.88935  2.52295  2.83736  2.43471  2.29630  3.55449  5.60697  4.22660    239 k - - -
          2.68618  4.42225  2.77519  2.73123  3.46354  2.40513  3.72494  3.29354  2.67741  2.69355  4.24690  2.90347  2.73739  3.18146  2.89801  2.37887  2.77519  2.98518  4.58477  3.61503
          0.01850  4.39506  5.11740  0.61958  0.77255  0.48576  0.95510
    198   2.72536  3.46083  3.03127  2.02838  4.39445  3.50329  3.67448  3.83464  1.75792  3.36296  4.14339  2.99859  3.89535  2.79266  2.44559  2.41103  2.95215  3.45700  5.52972  4.17451    240 k - - -
          2.68618  4.42225  2.77519  2.73123  3.46354  2.40513  3.72494  3.29354  2.67741  2.69355  4.24690  2.90347  2.73739  3.18146  2.89801  2.37887  2.77519  2.98518  4.58477  3.61503
          0.01850  4.39506  5.11740  0.61958  0.77255  0.48576  0.95510
    199   3.33447  0.30436  4.91478  4.79315  4.71487  3.81803  5.33246  3.98930  4.64269  3.85862  5.00593  4.65487  4.55831  4.96634  4.66219  3.60294  3.84528  3.68687  5.97339  4.98905    241 C - - -
          2.68618  4.42225  2.77519  2.73123  3.46354  2.40513  3.72494  3.29354  2.67741  2.69355  4.24690  2.90347  2.73739  3.18146  2.89801  2.37887  2.77519  2.98518  4.58477  3.61503
          0.01850  4.39506  5.11740  0.61958  0.77255  0.48576  0.95510
    200   2.97131  5.29677  3.27521  2.67220  4.70960  2.44884  3.71630  4.11038  1.57148  3.55763  4.36127  3.15511  4.04560  2.37773  1.80893  2.94392  3.16804  3.73320  5.63394  4.36178    242 k - - -
          2.68618  4.42225  2.77519  2.73123  3.46354  2.40513  3.72494  3.29354  2.67741  2.69355  4.24690  2.90347  2.73739  3.18146  2.89801  2.37887  2.77519  2.98518  4.58477  3.61503
          0.01850  4.39506  5.11740  0.61958  0.77255  0.48576  0.95510
    201   3.44329  5.13464  4.21975  4.19769  5.26976  0.24278  5.25192  5.02957  4.44717  4.60207  5.60405  4.38688  4.53752  4.73081  4.59508  3.63459  3.96291  4.45634  6.19461  5.39990    243 G - - -
          2.68618  4.42225  2.77519  2.73123  3.46354  2.40513  3.72494  3.29354  2.67741  2.69355  4.24690  2.90347  2.73739  3.18146  2.89801  2.37887  2.77519  2.98518  4.58477  3.61503
          0.01850  4.39506  5.11740  0.61958  0.77255  0.48576  0.95510
    202   2.81700  4.49874  3.95172  3.54762  3.57538  3.68823  4.34176  2.87247  3.41489  1.04419  3.61527  3.78944  4.23563  3.76086  3.65662  2.05714  3.15853  2.73007  5.20688  3.93460    244 l - - -
          2.68618  4.42225  2.77519  2.73123  3.46354  2.40513  3.72494  3.29354  2.67741  2.69355  4.24690  2.90347  2.73739  3.18146  2.89801  2.37887  2.77519  2.98518  4.58477  3.61503
          0.01850  4.39506  5.11740  0.61958  0.77255  0.48576  0.95510
    203   3.59597  5.23062  4.26152  4.19514  5.09727  3.89048  5.19865  4.81822  4.30531  4.36806  5.45940  4.43666  0.25451  4.67456  4.46228  3.78608  4.08156  4.39536  6.10271  5.23399    245 P - - -
          2.68618  4.42225  2.77519  2.73123  3.46354  2.40513  3.72494  3.29354  2.67741  2.69355  4.24690  2.90347  2.73739  3.18146  2.89801  2.37887  2.77519  2.98518  4.58477  3.61503
          0.01850  4.39506  5.11740  0.61958  0.77255  0.48576  0.95510
    204   3.80326  5.12749  5.03100  4.70280  3.42841  4.64333  5.20215  2.68509  4.47062  0.42418  3.33868  4.93230  5.00743  4.70590  4.54866  4.32611  4.08302  2.85223  5.46300  4.29770    246 L - - -
          2.68618  4.42225  2.77519  2.73123  3.46354  2.40513  3.72494  3.29354  2.67741  2.69355  4.24690  2.90347  2.73739  3.18146  2.89801  2.37887  2.77519  2.98518  4.58477  3.61503
          0.01850  4.39506  5.11740  0.61958  0.77255  0.48576  0.95510
    205   1.32436  4.32897  3.87161  3.39782  3.97967  3.34159  4.29324  3.20481  3.34666  3.03678  3.92724  3.58716  3.98443  3.62907  3.65035  2.24481  2.36986  1.98131  5.41909  4.21159    247 a - - -
          2.68618  4.42225  2.77519  2.73123  3.46354  2.40513  3.72494  3.29354  2.67741  2.69355  4.24690  2.90347  2.73739  3.18146  2.89801  2.37887  2.77519  2.98518  4.58477  3.61503
          0.01850  4.39506  5.11740  0.61958  0.77255  0.48576  0.95510
    206   3.37563  4.61920  5.30653  4.78565  3.65857  4.84197  5.36081  1.46604  4.68322  1.52397  3.43487  4.95534  5.06169  4.84842  4.80263  4.22837  3.62106  1.11045  5.69243  4.54947    248 v - - -
          2.68618  4.42225  2.77519  2.73123  3.46354  2.40513  3.72494  3.29354  2.67741  2.69355  4.24690  2.90347  2.73739  3.18146  2.89801  2.37887  2.77519  2.98518  4.58477  3.61503
          0.01850  4.39506  5.11740  0.61958  0.77255  0.48576  0.95510
    207   2.36587  4.80341  3.11344  2.56057  4.04387  3.50738  3.73044  2.95986  2.07993  3.07057  3.89672  2.52016  3.90457  2.89536  2.98915  2.19674  2.90458  2.71426  5.33389  4.01496    249 k - - -
          2.68618  4.42225  2.77519  2.73123  3.46354  2.40513  3.72494  3.29354  2.67741  2.69355  4.24690  2.90347  2.73739  3.18146  2.89801  2.37887  2.77519  2.98518  4.58477  3.61503
          0.01850  4.39506  5.11740  0.61958  0.77255  0.48576  0.95510
    208   2.33453  4.24749  3.98647  3.42992  3.44011  3.70604  4.13320  2.60052  3.33837  1.76223  3.42025  3.69066  4.13618  3.59950  3.58737  2.51760  2.54849  1.79729  4.95259  3.75018    250 l - - -
          2.68618  4.42225  2.77519  2.73123  3.46354  2.40513  3.72494  3.29354  2.67741  2.69355  4.24690  2.90347  2.73739  3.18146  2.89801  2.37887  2.77519  2.98518  4.58477  3.61503
          0.01850  4.39506  5.11740  0.61958  0.77255  0.48576  0.95510
    209   3.40811  4.65155  5.33202  4.80435  3.58639  4.86129  5.35229  1.26132  4.69674  1.35349  3.35880  4.97648  5.06404  4.83094  4.79888  4.24626  3.64961  1.45010  5.64612  4.52903    251 i - - -
          2.68618  4.42225  2.77519  2.73123  3.46354  2.40513  3.72494  3.29354  2.67741  2.69355  4.24690  2.90347  2.73739  3.18146  2.89801  2.37887  2.77519  2.98518  4.58477  3.61503
          0.01850  4.39506  5.11740  0.61958  0.77255  0.48576  0.95510
    210   1.96340  4.45178  3.75111  3.63444  4.83640  0.70948  4.74506  4.25198  3.82407  3.97857  4.81778  3.69265  3.99895  4.06387  4.07385  2.71312  3.06116  3.60536  6.14508  4.99788    252 g - - -
          2.68618  4.42225  2.77519  2.73123  3.46354  2.40513  3.72494  3.29354  2.67741  2.69355  4.24690  2.90347  2.73739  3.18146  2.89801  2.37887  2.77519  2.98518  4.58477  3.61503
          0.01850  4.39506  5.11740  0.61958  0.77255  0.48576  0.95510
    211   1.98964  4.89197  2.91811  2.06556  4.48262  1.77641  3.91347  3.92600  2.76606  3.50777  4.31090  3.08053  3.92532  3.07138  3.23607  2.28210  3.01946  3.50085  5.71513  4.36470    253 g - - -
          2.68618  4.42225  2.77519  2.73123  3.46354  2.40513  3.72494  3.29354  2.67741  2.69355  4.24690  2.90347  2.73739  3.18146  2.89801  2.37887  2.77519  2.98518  4.58477  3.61503
          0.01850  4.39506  5.11740  0.61958  0.77255  0.48576  0.95510
    212   2.44827  4.27143  4.27192  3.69511  3.33096  3.92892  4.26894  2.41673  3.57796  1.46913  2.66087  3.91725  4.29089  3.80194  3.76814  3.22727  2.38457  2.01798  4.93793  3.75850    254 l - - -
          2.68618  4.42225  2.77519  2.73123  3.46354  2.40513  3.72494  3.29354  2.67741  2.69355  4.24690  2.90347  2.73739  3.18146  2.89801  2.37887  2.77519  2.98518  4.58477  3.61503
          0.01850  4.39506  5.11740  0.61958  0.77255  0.48576  0.95510
    213   3.68480  4.97036  5.31727  4.75993  3.19786  4.94449  5.22151  2.41429  4.56394  0.81109  1.60155  5.01065  5.05689  4.61107  4.61968  4.32717  3.89850  2.63808  5.37532  4.35296    255 l - - -
          2.68618  4.42225  2.77519  2.73123  3.46354  2.40513  3.72494  3.29354  2.67741  2.69355  4.24690  2.90347  2.73739  3.18146  2.89801  2.37887  2.77519  2.98518  4.58477  3.61503
          0.01850  4.39506  5.11740  0.61958  0.77255  0.48576  0.95510
    214   2.03162  4.89453  3.13264  2.56935  4.16778  3.52630  3.72317  3.57584  2.20228  2.72916  3.98981  3.07438  3.92270  2.87363  2.24606  2.21752  2.94567  3.25135  5.40159  4.08443    256 a - - -
          2.68619  4.42227  2.77521  2.73125  3.46355  2.40514  3.72496  3.29355  2.67742  2.69356  4.24691  2.90348  2.73741  3.18108  2.89802  2.37888  2.77521  2.98520  4.58478  3.61505
          0.09712  2.44691  5.11740  0.34566  1.23016  0.48576  0.95510
    215   2.67393  3.11676  2.36489  2.46268  4.23379  3.47600  3.11502  3.66662  2.23421  3.23972  4.03388  2.99144  3.87502  2.82044  2.93743  2.46181  2.28132  3.31453  5.45322  4.09747    258 k - - -
          2.68648  4.42255  2.77550  2.73102  3.46277  2.40543  3.72524  3.29384  2.67771  2.69335  4.24720  2.90316  2.73718  3.18176  2.89770  2.37917  2.77550  2.98548  4.58179  3.61284
          0.18259  1.82695  5.11740  1.90786  0.16064  0.48576  0.95510
    216   3.39025  5.47163  3.83260  3.10989  5.00781  3.94359  3.82601  4.33080  0.77432  3.71378  4.59915  3.47703  4.30214  2.95763  1.91231  3.37277  3.53287  4.01295  5.69574  4.57725    268 k - - -
          2.68618  4.42225  2.77519  2.73123  3.46354  2.40513  3.72494  3.29354  2.67741  2.69355  4.24690  2.90347  2.73739  3.18146  2.89801  2.37887  2.77519  2.98518  4.58477  3.61503
          0.01850  4.39506  5.11740  0.61958  0.77255  0.48576  0.95510
    217   2.69744  5.18939  2.55859  2.17962  4.52529  3.44787  2.99889  4.00524  1.98119  3.48895  4.23488  2.91726  3.85328  2.22182  2.87915  2.45230  2.65076  3.57559  5.62430  4.21751    269 k - - -
          2.68618  4.42225  2.77519  2.73123  3.46354  2.40513  3.72494  3.29354  2.67741  2.69355  4.24690  2.90347  2.73739  3.18146  2.89801  2.37887  2.77519  2.98518  4.58477  3.61503
          0.01850  4.39506  5.11740  0.61958  0.77255  0.48576  0.95510
    218   2.69483  4.24569  3.91303  3.33716  2.73019  3.75183  3.14772  2.66983  3.24369  1.92016  2.87694  3.63343  4.12196  3.50365  3.49758  3.02460  1.90257  2.48554  4.81424  3.58829    270 t - - -
          2.68618  4.42225  2.77519  2.73123  3.46354  2.40513  3.72494  3.29354  2.67741  2.69355  4.24690  2.90347  2.73739  3.18146  2.89801  2.37887  2.77519  2.98518  4.58477  3.61503
          0.01850  4.39506  5.11740  0.61958  0.77255  0.48576  0.95510
    219   2.72469  4.72738  3.19945  2.14073  3.91506  3.57800  3.80192  3.22443  2.62738  2.53791  3.80283  3.16617  3.97423  2.30516  3.03753  2.81981  2.95677  1.96936  5.26960  3.97948    271 v - - -
          2.68623  4.42230  2.77524  2.73128  3.46359  2.40518  3.72499  3.29359  2.67746  2.69360  4.24694  2.90290  2.73744  3.18151  2.89805  2.37892  2.77524  2.98523  4.58482  3.61448
          0.27207  1.46014  5.11740  0.18616  1.77279  0.48576  0.95510
    220   2.69735  5.19550  2.54123  2.17585  4.53256  3.44539  3.04861  4.01458  1.99549  3.49610  4.24057  2.91383  3.09846  2.33152  2.88493  2.36299  2.93011  3.58229  5.63004  4.22066    273 k - - -
          2.68618  4.42225  2.77519  2.73123  3.46354  2.40513  3.72494  3.29354  2.67741  2.69355  4.24690  2.90347  2.73739  3.18146  2.89801  2.37887  2.77519  2.98518  4.58477  3.61503
          0.01850  4.39506  5.11740  0.61958  0.77255  0.48576  0.95510
    221   2.92173  5.38114  2.63286  1.28752  4.71491  3.46252  3.81336  4.19469  2.61265  3.69273  4.49090  2.94276  3.97176  2.12341  3.08852  2.40092  3.17575  3.78260  5.83997  4.42345    274 e - - -
          2.68618  4.42225  2.77519  2.73123  3.46354  2.40513  3.72494  3.29354  2.67741  2.69355  4.24690  2.90347  2.73739  3.18146  2.89801  2.37887  2.77519  2.98518  4.58477  3.61503
          0.01850  4.39506  5.11740  0.61958  0.77255  0.48576  0.95510
    222   4.04763  5.20392  5.10092  4.84952  1.49400  4.73257  3.76604  3.63730  4.63345  2.87927  4.19963  4.45645  5.04080  4.53594  4.58542  4.15861  4.27168  3.60756  0.94896  2.14867    275 w - - -
          2.68618  4.42225  2.77519  2.73123  3.46354  2.40513  3.72494  3.29354  2.67741  2.69355  4.24690  2.90347  2.73739  3.18146  2.89801  2.37887  2.77519  2.98518  4.58477  3.61503
          0.01850  4.39506  5.11740  0.61958  0.77255  0.48576  0.95510
    223   2.93114  5.20257  3.28978  2.38455  4.56494  3.66091  3.71689  3.09165  1.32320  3.45146  4.26521  3.15678  4.03255  2.83999  2.01760  2.92135  3.13066  3.60450  5.56965  4.29569    276 k - - -
          2.68618  4.42225  2.77519  2.73123  3.46354  2.40513  3.72494  3.29354  2.67741  2.69355  4.24690  2.90347  2.73739  3.18146  2.89801  2.37887  2.77519  2.98518  4.58477  3.61503
          0.01850  4.39506  5.11740  0.61958  0.77255  0.48576  0.95510
    224   2.93636  5.13656  3.35240  2.72301  4.46260  3.68000  2.34166  3.86120  1.94622  3.38104  4.20862  3.19301  4.04895  2.86590  1.58397  2.94466  3.13533  2.81716  5.51537  4.25139    277 r - - -
          2.68552  4.42241  2.77535  2.73092  3.46370  2.40528  3.72390  3.29292  2.67756  2.69371  4.24705  2.90362  2.73755  3.18162  2.89816  2.37887  2.77535  2.98534  4.58493  3.61519
          0.30838  1.34948  5.11740  0.96957  0.47682  0.48576  0.95510
    225   3.26279  4.53440  5.16885  4.63809  2.74359  4.66147  5.11916  1.38564  4.52534  2.17171  3.45230  4.77337  4.92525  4.69562  4.63693  4.02963  3.50868  1.05157  5.50815  4.30492    282 v - - -
          2.68618  4.42225  2.77519  2.73123  3.46354  2.40513  3.72494  3.29354  2.67741  2.69355  4.24690  2.90347  2.73739  3.18146  2.89801  2.37887  2.77519  2.98518  4.58477  3.61503
          0.07477  4.39506  2.81837  0.61958  0.77255  0.48576  0.95510
    226   2.66861  4.69002  3.19366  2.34856  3.23076  3.53792  3.74021  3.27634  2.57813  2.59847  3.77331  3.12109  3.92367  2.58499  2.33274  2.75701  2.89833  2.99902  5.19184  2.64163    283 r - - -
          2.68618  4.42225  2.77519  2.73123  3.46354  2.40513  3.72494  3.29354  2.67741  2.69355  4.24690  2.90347  2.73739  3.18146  2.89801  2.37887  2.77519  2.98518  4.58477  3.61503
          0.01956  4.33985  5.06219  0.61958  0.77255  0.56523  0.83986
    227   2.70961  5.19439  2.21039  2.34949  4.52486  3.42972  3.65806  4.00360  1.97907  3.49339  4.24710  2.60626  3.85181  2.43764  2.90763  2.34751  2.60468  3.57885  5.63502  4.22590    284 k - - -
          2.68618  4.42225  2.77519  2.73123  3.46354  2.40513  3.72494  3.29354  2.67741  2.69355  4.24690  2.90347  2.73739  3.18146  2.89801  2.37887  2.77519  2.98518  4.58477  3.61503
          0.01956  4.33985  5.06219  0.61958  0.77255  0.56523  0.83986
    228   2.69317  5.05035  2.91929  2.18613  4.37415  3.44853  3.67971  3.82248  2.43099  3.36072  4.14073  2.54641  3.86674  2.80203  2.56666  1.94942  2.31359  3.43867  5.54014  4.16851    285 s - - -
          2.68618  4.42225  2.77519  2.73123  3.46354  2.40513  3.72494  3.29354  2.67741  2.69355  4.24690  2.90347  2.73739  3.18146  2.89801  2.37887  2.77519  2.98518  4.58477  3.61503
          0.01956  4.33985  5.06219  0.61958  0.77255  0.56523  0.83986
    229   2.78019  4.26585  4.16706  3.59423  2.72063  3.87638  4.17152  2.16992  3.48347  1.57911  3.24513  3.83325  4.23777  3.71077  3.68714  2.07083  3.01656  2.36924  4.84012  3.61685    286 l - - -
          2.68618  4.42225  2.77519  2.73123  3.46354  2.40513  3.72494  3.29354  2.67741  2.69355  4.24690  2.90347  2.73739  3.18146  2.89801  2.37887  2.77519  2.98518  4.58477  3.61503
          0.01956  4.33985  5.06219  0.61958  0.77255  0.56523  0.83986
    230   2.38857  4.92703  2.99675  2.48372  4.35210  2.79404  3.72276  3.79903  2.49407  3.35242  4.13322  2.54834  3.12246  2.85123  2.56482  1.90320  2.90452  3.40023  5.54172  4.18156    287 s - - -
          2.68602  4.42236  2.77530  2.73134  3.46364  2.40503  3.72431  3.29365  2.67751  2.69339  4.24700  2.90357  2.73722  3.18157  2.89779  2.37897  2.77530  2.98529  4.58487  3.61514
          0.10900  2.33364  5.06219  1.40527  0.28144  0.56523  0.83986
    231   2.17374  4.39239  3.50283  2.94850  3.50730  2.94974  3.87826  2.92756  2.90284  2.63367  3.52457  3.35106  3.99764  3.21123  3.26003  2.19532  2.88768  2.69402  3.35210  2.56513    294 a - - -
          2.68618  4.42225  2.77519  2.73123  3.46354  2.40513  3.72494  3.29354  2.67741  2.69355  4.24690  2.90347  2.73739  3.18146  2.89801  2.37887  2.77519  2.98518  4.58477  3.61503
          0.01956  4.33985  5.06219  0.61958  0.77255  0.56523  0.83986
    232   2.88245  5.44439  1.91937  1.65071  4.75974  3.40728  3.77200  4.26450  2.63155  3.73792  4.51474  2.41830  3.92013  2.42586  3.17038  2.34216  3.13605  3.82320  5.87756  4.41840    295 e - - -
          2.68618  4.42225  2.77519  2.73123  3.46354  2.40513  3.72494  3.29354  2.67741  2.69355  4.24690  2.90347  2.73739  3.18146  2.89801  2.37887  2.77519  2.98518  4.58477  3.61503
          0.19403  4.33985  1.81199  0.61958  0.77255  0.56523  0.83986
    233   2.65570  4.22537  3.81976  3.24268  2.80744  3.70443  3.97788  2.59311  3.13877  1.77363  2.74251  3.56194  4.07011  3.41781  2.77835  2.97510  2.48204  2.43167  4.81079  3.60594    296 l - - -
          2.68618  4.42225  2.77519  2.73123  3.46354  2.40513  3.72494  3.29354  2.67741  2.69355  4.24690  2.90347  2.73739  3.18146  2.89801  2.37887  2.77519  2.98518  4.58477  3.61503
          0.02325  4.16906  4.89141  0.61958  0.77255  0.44076  1.03155
    234   2.66190  4.90332  2.60601  2.46681  4.14998  3.47196  3.68124  2.98513  2.26315  3.16739  3.97291  2.59639  3.86868  2.82435  2.94106  2.23113  2.89418  3.24229  5.39594  2.77047    297 s - - -
          2.68618  4.42225  2.77519  2.73123  3.46354  2.40513  3.72494  3.29354  2.67741  2.69355  4.24690  2.90347  2.73739  3.18146  2.89801  2.37887  2.77519  2.98518  4.58477  3.61503
          0.01956  4.33985  5.06219  0.61958  0.77255  0.56523  0.83986
    235   3.02054  5.62786  1.79625  1.50728  4.93091  2.22812  3.86534  4.45467  2.81952  3.92345  4.73197  2.29473  3.97380  3.01059  3.40201  2.91392  3.29313  4.00587  6.06955  4.56892    298 e - - -
          2.68618  4.42225  2.77519  2.73123  3.46354  2.40513  3.72494  3.29354  2.67741  2.69355  4.24690  2.90347  2.73739  3.18146  2.89801  2.37887  2.77519  2.98518  4.58477  3.61503
          0.01956  4.33985  5.06219  0.61958  0.77255  0.56523  0.83986
    236   2.05873  4.60334  3.24554  2.71238  3.91254  3.46507  3.82432  3.29471  2.69731  2.96119  2.70604  2.29896  3.91462  3.03399  3.11867  2.37936  2.50232  2.99798  5.26271  3.97933    299 a - - -
          2.68618  4.42225  2.77519  2.73123  3.46354  2.40513  3.72494  3.29354  2.67741  2.69355  4.24690  2.90347  2.73739  3.18146  2.89801  2.37887  2.77519  2.98518  4.58477  3.61503
          0.17821  4.33985  1.89581  0.61958  0.77255  0.56523  0.83986
    237   2.79086  4.60884  3.38235  2.87775  3.49590  3.64428  2.83093  3.08953  2.61933  1.57037  3.64571  3.30116  4.03938  2.64646  2.92151  2.94251  3.01780  2.88936  4.96072  3.60787    300 l - - -
          2.68618  4.42225  2.77519  2.73123  3.46354  2.40513  3.72494  3.29354  2.67741  2.69355  4.24690  2.90347  2.73739  3.18146  2.89801  2.37887  2.77519  2.98518  4.58477  3.61503
          0.02288  4.18452  4.90687  0.61958  0.77255  0.44900  1.01685
    238   3.12003  5.77887  1.47219  1.62763  5.06215  3.38934  3.92261  4.60592  2.94179  4.06496  4.89950  1.73501  4.00861  3.08028  3.55782  2.98856  3.40498  4.14871  6.20999  4.67346    301 d - - -
          2.68618  4.42225  2.77519  2.73123  3.46354  2.40513  3.72494  3.29354  2.67741  2.69355  4.24690  2.90347  2.73739  3.18146  2.89801  2.37887  2.77519  2.98518  4.58477  3.61503
          0.01956  4.33985  5.06219  0.61958  0.77255  0.56523  0.83986
    239   2.67490  4.99608  2.95872  1.85399  4.27001  3.46204  3.66529  3.71076  2.24717  2.76976  4.05835  2.60908  3.86136  2.79314  2.89798  2.37152  2.90647  3.34984  5.46848  3.31182    302 e - - -
          2.68618  4.42225  2.77519  2.73123  3.46354  2.40513  3.72494  3.29354  2.67741  2.69355  4.24690  2.90347  2.73739  3.18146  2.89801  2.37887  2.77519  2.98518  4.58477  3.61503
          0.01956  4.33985  5.06219  0.61958  0.77255  0.56523  0.83986
    240   2.09702  4.35467  3.59992  3.03934  3.52464  3.63943  3.93978  2.19817  2.53119  2.57757  3.48678  3.42434  4.03640  3.28414  3.31020  2.51034  2.90143  2.07000  4.98442  3.75501    303 v - - -
          2.68618  4.42225  2.77519  2.73123  3.46354  2.40513  3.72494  3.29354  2.67741  2.69355  4.24690  2.90347  2.73739  3.18146  2.89801  2.37887  2.77519  2.98518  4.58477  3.61503
          0.01956  4.33985  5.06219  0.61958  0.77255  0.56523  0.83986
    241   2.92651  4.30216  4.68025  4.08737  2.59457  4.09855  4.36747  1.84769  3.92241  1.72764  1.92716  4.18209  4.41248  4.04533  3.98862  3.41111  3.15350  2.38882  4.81237  2.76134    304 l - - -
          2.68621  4.42228  2.77523  2.73127  3.46357  2.40516  3.72498  3.29357  2.67744  2.69358  4.24693  2.90350  2.73743  3.18150  2.89771  2.37890  2.77523  2.98486  4.58480  3.61506
          0.10983  2.32600  5.06219  0.65982  0.72762  0.56523  0.83986
    242   2.25468  4.69347  3.21568  2.72795  4.30609  3.35404  3.89365  3.72870  2.67602  3.33371  4.14432  3.16462  3.06373  3.06049  2.49758  1.42234  2.92047  3.32272  5.55551  4.25369    307 s - - -
          2.68618  4.42225  2.77519  2.73123  3.46354  2.40513  3.72494  3.29354  2.67741  2.69355  4.24690  2.90347  2.73739  3.18146  2.89801  2.37887  2.77519  2.98518  4.58477  3.61503
          0.01956  4.33985  5.06219  0.61958  0.77255  0.56523  0.83986
    243   2.93847  4.33807  4.53715  3.98126  3.49699  4.14397  4.55520  1.23468  3.85620  2.03177  3.41022  4.17825  4.49751  4.09289  4.03529  2.74262  3.18753  1.70942  5.17883  3.98259    308 i - - -
          2.68618  4.42225  2.77519  2.73123  3.46354  2.40513  3.72494  3.29354  2.67741  2.69355  4.24690  2.90347  2.73739  3.18146  2.89801  2.37887  2.77519  2.98518  4.58477  3.61503
          0.19403  4.33985  1.81199  0.61958  0.77255  0.56523  0.83986
    244   3.41687  4.71304  5.08210  4.51001  3.13647  4.71034  5.01271  1.84294  4.36958  0.90850  2.25410  4.75342  4.85681  4.42935  4.45348  4.06312  3.63298  2.30934  5.25329  4.22257    309 l - - -
          2.68618  4.42225  2.77519  2.73123  3.46354  2.40513  3.72494  3.29354  2.67741  2.69355  4.24690  2.90347  2.73739  3.18146  2.89801  2.37887  2.77519  2.98518  4.58477  3.61503
          0.02325  4.16906  4.89141  0.61958  0.77255  0.75692  0.63320
    245   2.63092  4.80982  3.00236  2.47265  3.10744  2.85765  3.65917  3.47546  2.04859  3.07960  3.89917  2.98579  3.84412  2.47363  2.87985  2.33821  2.86561  3.15473  5.31843  3.98955    310 k - - -
          2.68618  4.42225  2.77519  2.73123  3.46354  2.40513  3.72494  3.29354  2.67741  2.69355  4.24690  2.90347  2.73739  3.18146  2.89801  2.37887  2.77519  2.98518  4.58477  3.61503
          0.02325  4.16906  4.89141  0.61958  0.77255  0.75692  0.63320
    246   3.25543  4.60091  4.65511  4.16477  1.73844  4.29569  3.95958  2.70667  4.01271  1.24956  3.30066  4.17967  4.58445  4.08957  4.09819  3.62300  3.47722  2.71558  4.19908  2.19026    311 l - - -
          2.68618  4.42225  2.77519  2.73123  3.46354  2.40513  3.72494  3.29354  2.67741  2.69355  4.24690  2.90347  2.73739  3.18146  2.89801  2.37887  2.77519  2.98518  4.58477  3.61503
          0.02325  4.16906  4.89141  0.61958  0.77255  0.44076  1.03155
    247   2.61730  4.53058  3.69748  3.56285  4.59384  3.25589  4.64336  4.19541  3.67135  3.88630  4.78672  3.68771  4.03793  3.98451  3.92178  0.55810  3.13676  3.61990  5.93029  4.68887    312 S - - -
          2.68618  4.42225  2.77519  2.73123  3.46354  2.40513  3.72494  3.29354  2.67741  2.69355  4.24690  2.90347  2.73739  3.18146  2.89801  2.37887  2.77519  2.98518  4.58477  3.61503
          0.01956  4.33985  5.06219  0.61958  0.77255  0.56523  0.83986
    248   3.25259  4.61665  4.62485  4.15099  2.02267  4.25707  3.88521  2.89260  4.00420  2.48955  3.63089  4.13188  4.59136  4.10049  4.10058  3.58258  3.48377  1.88574  4.13848  1.23688    313 y - - -
          2.68618  4.42225  2.77519  2.73123  3.46354  2.40513  3.72494  3.29354  2.67741  2.69355  4.24690  2.90347  2.73739  3.18146  2.89801  2.37887  2.77519  2.98518  4.58477  3.61503
          0.01956  4.33985  5.06219  0.61958  0.77255  0.56523  0.83986
    249   2.96623  5.56022  1.69470  1.53064  4.86714  3.40368  3.82257  4.38247  2.27659  3.84839  4.64155  2.32803  3.95313  2.95835  3.27704  2.87051  3.22826  3.93596  5.98695  4.50643    314 e - - -
          2.68618  4.42225  2.77519  2.73123  3.46354  2.40513  3.72494  3.29354  2.67741  2.69355  4.24690  2.90347  2.73739  3.18146  2.89801  2.37887  2.77519  2.98518  4.58477  3.61503
          0.01956  4.33985  5.06219  0.61958  0.77255  0.56523  0.83986
    250   2.72019  5.10226  2.43611  2.14734  4.39227  3.44000  3.69153  3.84554  2.48405  3.38666  2.70981  2.05121  3.87167  2.81711  2.97538  2.44365  2.95851  3.46492  5.57268  4.18559    315 n - - -
          2.68618  4.42225  2.77519  2.73123  3.46354  2.40513  3.72494  3.29354  2.67741  2.69355  4.24690  2.90347  2.73739  3.18146  2.89801  2.37887  2.77519  2.98518  4.58477  3.61503
          0.01956  4.33985  5.06219  0.61958  0.77255  0.56523  0.83986
    251   3.72839  5.06593  4.94150  4.60770  3.38804  4.57266  5.12220  2.63801  4.37436  0.45804  3.30659  4.84097  4.94280  4.62493  4.46371  4.23896  4.00912  2.79201  5.40937  4.23290    316 L - - -
          2.68618  4.42225  2.77519  2.73123  3.46354  2.40513  3.72494  3.29354  2.67741  2.69355  4.24690  2.90347  2.73739  3.18146  2.89801  2.37887  2.77519  2.98518  4.58477  3.61503
          0.01956  4.33985  5.06219  0.61958  0.77255  0.56523  0.83986
    252   2.77552  5.08411  2.93451  2.22044  4.44237  2.93036  3.73102  3.87833  2.42706  3.41476  4.21335  3.01153  1.96252  2.86304  2.14267  2.76992  3.01878  3.50211  5.58476  4.23899    317 p - - -
          2.68618  4.42225  2.77519  2.73123  3.46354  2.40513  3.72494  3.29354  2.67741  2.69355  4.24690  2.90347  2.73739  3.18146  2.89801  2.37887  2.77519  2.98518  4.58477  3.61503
          0.01956  4.33985  5.06219  0.61958  0.77255  0.56523  0.83986
    253   2.66012  4.97584  2.68011  2.02029  4.24409  3.45768  3.03915  3.68586  2.43597  3.24913  3.18570  2.96073  3.85397  2.78924  2.91248  2.20387  2.89204  3.32687  5.45215  3.20165    318 e - - -
          2.68621  4.42228  2.77499  2.73106  3.46356  2.40515  3.72497  3.29357  2.67743  2.69357  4.24692  2.90349  2.73742  3.18149  2.89803  2.37889  2.77522  2.98521  4.58479  3.61506
          0.16054  1.95201  5.06219  0.26965  1.44243  0.56523  0.83986
    254   2.65210  3.39693  2.42091  2.59086  3.89173  3.51509  2.75572  3.30608  2.57875  2.62672  3.79178  3.08930  3.10509  2.92016  3.02084  2.73037  2.88409  3.02012  5.22602  3.15128    320 d - - -
          2.68618  4.42225  2.77519  2.73123  3.46354  2.40513  3.72494  3.29354  2.67741  2.69355  4.24690  2.90347  2.73739  3.18146  2.89801  2.37887  2.77519  2.98518  4.58477  3.61503
          0.01956  4.33985  5.06219  0.61958  0.77255  0.56523  0.83986
    255   3.55652  4.81562  5.31186  4.77968  3.31537  4.91037  5.27767  1.43466  4.61871  0.88458  3.09605  5.00075  5.05751  4.69919  4.69241  4.30449  3.78568  2.19910  5.46548  4.39332    321 l - - -
          2.68618  4.42225  2.77519  2.73123  3.46354  2.40513  3.72494  3.29354  2.67741  2.69355  4.24690  2.90347  2.73739  3.18146  2.89801  2.37887  2.77519  2.98518  4.58477  3.61503
          0.01956  4.33985  5.06219  0.61958  0.77255  0.56523  0.83986
    256   3.33599  5.42467  3.76813  3.05799  4.94816  3.89810  3.79211  4.27632  0.82325  3.66802  4.55096  3.43147  4.25915  2.92409  1.89303  3.32002  3.48303  3.95758  5.65833  4.53159    322 k - - -
          2.68618  4.42225  2.77519  2.73123  3.46354  2.40513  3.72494  3.29354  2.67741  2.69355  4.24690  2.90347  2.73739  3.18146  2.89801  2.37887  2.77519  2.98518  4.58477  3.61503
          0.01956  4.33985  5.06219  0.61958  0.77255  0.56523  0.83986
    257   2.69182  5.12967  2.25688  2.37290  4.45108  3.43585  2.97148  3.91949  2.41304  3.42923  4.19131  2.91812  3.10045  2.76852  2.51629  2.02835  2.92734  3.51166  5.58563  4.18997    323 s - - -
          2.68618  4.42225  2.77519  2.73123  3.46354  2.40513  3.72494  3.29354  2.67741  2.69355  4.24690  2.90347  2.73739  3.18146  2.89801  2.37887  2.77519  2.98518  4.58477  3.61503
          0.01956  4.33985  5.06219  0.61958  0.77255  0.56523  0.83986
    258   2.95181  1.22572  4.33426  3.88854  2.95443  3.82827  4.11135  3.00269  3.69385  2.71591  3.76593  3.96532  4.34160  3.96063  3.85503  3.24531  3.27283  2.81096  4.56614  1.91760    324 c - - -
          2.68618  4.42225  2.77519  2.73123  3.46354  2.40513  3.72494  3.29354  2.67741  2.69355  4.24690  2.90347  2.73739  3.18146  2.89801  2.37887  2.77519  2.98518  4.58477  3.61503
          0.01956  4.33985  5.06219  0.61958  0.77255  0.56523  0.83986
    259   3.49364  4.78152  4.85489  4.43814  1.09858  4.44847  3.82556  2.36822  4.26987  2.50650  3.72461  4.27164  4.75266  4.27230  4.29623  3.78829  3.71584  2.99494  4.00184  1.62955    325 f - - -
          2.68618  4.42225  2.77519  2.73123  3.46354  2.40513  3.72494  3.29354  2.67741  2.69355  4.24690  2.90347  2.73739  3.18146  2.89801  2.37887  2.77519  2.98518  4.58477  3.61503
          0.01956  4.33985  5.06219  0.61958  0.77255  0.56523  0.83986
    260   2.98397  4.55071  4.26449  3.80224  3.47184  3.95810  4.53482  2.52040  3.62095  1.00596  3.36967  4.04261  4.42183  3.94505  3.83445  3.34643  2.11068  2.46194  5.26377  4.07671    326 l - - -
          2.68618  4.42225  2.77519  2.73123  3.46354  2.40513  3.72494  3.29354  2.67741  2.69355  4.24690  2.90347  2.73739  3.18146  2.89801  2.37887  2.77519  2.98518  4.58477  3.61503
          0.01956  4.33985  5.06219  0.61958  0.77255  0.56523  0.83986
    261   2.80317  4.87757  2.12887  2.59152  3.80087  3.51385  3.81879  3.50949  2.76520  3.14598  4.02339  3.09841  3.98795  3.06489  3.21688  2.85564  2.55051  3.21824  5.22086  1.72248    327 y - - -
          2.68618  4.42225  2.77519  2.73123  3.46354  2.40513  3.72494  3.29354  2.67741  2.69355  4.24690  2.90347  2.73739  3.18146  2.89801  2.37887  2.77519  2.98518  4.58477  3.61503
          0.01956  4.33985  5.06219  0.61958  0.77255  0.56523  0.83986
    262   3.00949  2.18247  4.71379  4.14567  2.51709  4.16202  4.45425  2.40076  3.98492  1.21456  3.15495  4.25368  4.49349  4.12424  4.07448  3.49297  3.25110  2.35675  4.88552  3.63070    328 l - - -
          2.68618  4.42225  2.77519  2.73123  3.46354  2.40513  3.72494  3.29354  2.67741  2.69355  4.24690  2.90347  2.73739  3.18146  2.89801  2.37887  2.77519  2.98518  4.58477  3.61503
          0.01956  4.33985  5.06219  0.61958  0.77255  0.56523  0.83986
    263   1.43928  4.33976  3.71798  3.40728  4.61406  2.32205  4.47022  4.05380  3.46839  3.72044  4.51781  3.52019  3.87056  3.73208  3.78754  1.22851  2.88354  3.43423  5.93642  4.73680    329 s - - -
          2.68618  4.42225  2.77519  2.73123  3.46354  2.40513  3.72494  3.29354  2.67741  2.69355  4.24690  2.90347  2.73739  3.18146  2.89801  2.37887  2.77519  2.98518  4.58477  3.61503
          0.01956  4.33985  5.06219  0.61958  0.77255  0.56523  0.83986
    264   2.68601  4.26450  3.82409  3.26358  3.33478  2.96530  3.04586  2.09390  3.14954  1.65575  3.35321  3.57931  4.09880  3.44553  3.41514  2.99733  2.92138  2.48795  4.84244  3.61255    330 l - - -
          2.68618  4.42225  2.77519  2.73123  3.46354  2.40513  3.72494  3.29354  2.67741  2.69355  4.24690  2.90347  2.73739  3.18146  2.89801  2.37887  2.77519  2.98518  4.58477  3.61503
          0.01956  4.33985  5.06219  0.61958  0.77255  0.56523  0.83986
    265   3.56348  4.83934  4.91224  4.49759  1.09873  4.52038  3.88067  3.04210  4.32640  1.63243  3.63075  4.33677  4.80392  4.31574  4.34715  3.86441  3.78192  3.03574  4.04575  1.96132    331 f - - -
          2.68618  4.42225  2.77519  2.73123  3.46354  2.40513  3.72494  3.29354  2.67741  2.69355  4.24690  2.90347  2.73739  3.18146  2.89801  2.37887  2.77519  2.98518  4.58477  3.61503
          0.01956  4.33985  5.06219  0.61958  0.77255  0.56523  0.83986
    266   2.78368  4.84299  3.15640  2.69700  4.05489  3.54617  3.83065  3.48068  2.56578  2.53831  3.97428  3.17416  1.76599  2.17977  2.93188  2.85338  3.03908  3.20535  5.37906  4.06766    332 p - - -
          2.68618  4.42225  2.77519  2.73123  3.46354  2.40513  3.72494  3.29354  2.67741  2.69355  4.24690  2.90347  2.73739  3.18146  2.89801  2.37887  2.77519  2.98518  4.58477  3.61503
          0.01956  4.33985  5.06219  0.61958  0.77255  0.56523  0.83986
    267   2.75919  5.14496  2.92941  1.69381  4.46467  3.48781  3.67835  3.90658  1.91987  3.42254  4.20523  2.97254  3.89884  2.43833  2.78928  2.73616  2.98681  2.84846  5.57814  4.21536    333 e - - -
          2.68618  4.42225  2.77519  2.73123  3.46354  2.40513  3.72494  3.29354  2.67741  2.69355  4.24690  2.90347  2.73739  3.18146  2.89801  2.37887  2.77519  2.98518  4.58477  3.61503
          0.01956  4.33985  5.06219  0.61958  0.77255  0.56523  0.83986
    268   2.83523  5.32454  1.65582  2.07366  4.62156  2.74876  3.75227  4.10859  2.59691  3.61293  4.39551  2.41230  3.90832  2.88058  3.12153  2.77751  3.08436  3.69509  5.77223  3.06979    334 d - - -
          2.68618  4.42225  2.77519  2.73123  3.46354  2.40513  3.72494  3.29354  2.67741  2.69355  4.24690  2.90347  2.73739  3.18146  2.89801  2.37887  2.77519  2.98518  4.58477  3.61503
          0.01956  4.33985  5.06219  0.61958  0.77255  0.56523  0.83986
    269   2.64582  3.30674  3.55653  2.98875  3.47541  3.08986  3.16841  2.84253  2.54695  2.55854  3.45365  3.38306  4.01075  3.23331  3.26516  2.88019  2.87825  2.10258  4.92629  2.55202    335 v - - -
          2.68618  4.42225  2.77519  2.73123  3.46354  2.40513  3.72494  3.29354  2.67741  2.69355  4.24690  2.90347  2.73739  3.18146  2.89801  2.37887  2.77519  2.98518  4.58477  3.61503
          0.01956  4.33985  5.06219  0.61958  0.77255  0.56523  0.83986
    270   2.67603  5.13334  2.55826  2.00465  4.45918  3.43960  3.63563  3.92896  1.97964  3.42806  4.18204  2.91511  3.84007  2.74130  2.50265  2.40221  2.90743  2.96951  5.57521  4.17945    336 k - - -
          2.68618  4.42225  2.77519  2.73123  3.46354  2.40513  3.72494  3.29354  2.67741  2.69355  4.24690  2.90347  2.73739  3.18146  2.89801  2.37887  2.77519  2.98518  4.58477  3.61503
          0.01956  4.33985  5.06219  0.61958  0.77255  0.56523  0.83986
    271   3.28544  4.55256  5.16410  4.63289  3.60530  4.70286  5.19578  1.08495  4.52230  2.08089  2.56538  4.80328  4.94774  4.69931  4.64926  4.07539  3.53070  1.39258  5.58185  4.43386    337 i - - -
          2.68618  4.42225  2.77519  2.73123  3.46354  2.40513  3.72494  3.29354  2.67741  2.69355  4.24690  2.90347  2.73739  3.18146  2.89801  2.37887  2.77519  2.98518  4.58477  3.61503
          0.01956  4.33985  5.06219  0.61958  0.77255  0.56523  0.83986
    272   2.70863  5.03308  2.96421  2.22764  4.30588  3.47853  2.58171  3.75569  2.15118  3.30492  4.09594  2.97697  2.37994  2.80147  2.85177  2.70473  2.93808  3.39320  5.48719  3.35675    338 k - - -
          2.68618  4.42225  2.77519  2.73123  3.46354  2.40513  3.72494  3.29354  2.67741  2.69355  4.24690  2.90347  2.73739  3.18146  2.89801  2.37887  2.77519  2.98518  4.58477  3.61503
          0.01956  4.33985  5.06219  0.61958  0.77255  0.56523  0.83986
    273   2.66435  4.62703  3.24702  2.68279  3.81657  3.55049  3.76706  2.77923  2.34333  2.86075  3.71954  2.80032  3.93690  2.98137  2.59793  2.77585  2.27328  2.27163  5.17216  3.89350    339 v - - -
          2.68618  4.42225  2.77519  2.73123  3.46354  2.40513  3.72494  3.29354  2.67741  2.69355  4.24690  2.90347  2.73739  3.18146  2.89801  2.37887  2.77519  2.98518  4.58477  3.61503
          0.01956  4.33985  5.06219  0.61958  0.77255  0.56523  0.83986
    274   2.83158  5.25816  2.89048  2.00533  4.61178  3.50539  3.69695  4.06244  1.52430  3.54005  4.32066  2.98033  3.93126  2.42875  2.73805  2.40151  3.05716  3.65881  5.66045  4.29960    340 k - - -
          2.68618  4.42225  2.77519  2.73123  3.46354  2.40513  3.72494  3.29354  2.67741  2.69355  4.24690  2.90347  2.73739  3.18146  2.89801  2.37887  2.77519  2.98518  4.58477  3.61503
          0.01956  4.33985  5.06219  0.61958  0.77255  0.56523  0.83986
    275   2.87622  5.10217  3.27208  2.65626  4.43402  3.62795  3.70070  3.82516  1.81656  3.35018  4.17094  3.13744  4.00054  2.17360  1.93265  2.88186  3.08023  2.40323  5.49860  4.22361    341 k - - -
          2.68618  4.42225  2.77519  2.73123  3.46354  2.40513  3.72494  3.29354  2.67741  2.69355  4.24690  2.90347  2.73739  3.18146  2.89801  2.37887  2.77519  2.98518  4.58477  3.61503
          0.01956  4.33985  5.06219  0.61958  0.77255  0.56523  0.83986
    276   3.66992  4.95971  5.26235  4.71428  3.17510  4.92130  5.19932  2.37739  4.50725  0.62185  2.32746  4.97700  5.03753  4.57847  4.57612  4.31089  3.88634  2.59550  5.35962  4.32455    342 L - - -
          2.68618  4.42225  2.77519  2.73123  3.46354  2.40513  3.72494  3.29354  2.67741  2.69355  4.24690  2.90347  2.73739  3.18146  2.89801  2.37887  2.77519  2.98518  4.58477  3.61503
          0.01956  4.33985  5.06219  0.61958  0.77255  0.56523  0.83986
    277   2.77612  2.56757  4.56816  3.98118  2.66005  3.96680  4.33086  1.80979  3.82063  2.25842  3.26740  4.06986  4.32392  3.99627  3.91012  3.28203  2.53095  1.69686  4.87602  3.69172    343 v - - -
          2.68618  4.42225  2.77519  2.73123  3.46354  2.40513  3.72494  3.29354  2.67741  2.69355  4.24690  2.90347  2.73739  3.18146  2.89801  2.37887  2.77519  2.98518  4.58477  3.61503
          0.01956  4.33985  5.06219  0.61958  0.77255  0.56523  0.83986
    278   2.66862  5.08897  2.65194  2.19581  4.40053  3.44557  3.04597  2.72849  2.16531  3.37746  4.14007  2.56151  3.84193  2.74829  2.50930  2.64735  2.89942  3.46182  5.53930  4.15332    344 k - - -
          2.68618  4.42225  2.77519  2.73123  3.46354  2.40513  3.72494  3.29354  2.67741  2.69355  4.24690  2.90347  2.73739  3.18146  2.89801  2.37887  2.77519  2.98518  4.58477  3.61503
          0.01956  4.33985  5.06219  0.61958  0.77255  0.56523  0.83986
    279   2.71757  4.23204  4.02154  3.45051  3.18630  2.99352  4.03679  2.62716  3.33089  1.68239  2.68661  3.70522  4.15469  3.58292  3.55090  3.07019  2.95112  2.45681  4.73672  2.21947    345 l - - -
          2.68618  4.42225  2.77519  2.73123  3.46354  2.40513  3.72494  3.29354  2.67741  2.69355  4.24690  2.90347  2.73739  3.18146  2.89801  2.37887  2.77519  2.98518  4.58477  3.61503
          0.01956  4.33985  5.06219  0.61958  0.77255  0.56523  0.83986
    280   3.53230  4.91787  4.65806  4.22975  2.63240  4.35064  4.05598  3.10161  3.87761  1.90704  3.72632  4.27102  4.72388  4.17412  3.99724  3.80488  3.78152  3.09346  0.95693  2.68916    346 w - - -
          2.68648  4.42255  2.77442  2.72948  3.46384  2.40543  3.72524  3.29384  2.67771  2.69385  4.24486  2.90377  2.73770  3.18176  2.89831  2.37917  2.77496  2.98482  4.58507  3.61533
          0.19403  1.77175  5.06219  1.90786  0.16064  0.56523  0.83986
    281   2.44793  4.38406  4.78939  4.23468  3.54646  4.33277  4.76458  1.29828  4.11519  2.24489  2.63191  4.40082  4.65138  4.32350  4.26335  3.66934  3.28908  1.48067  5.30480  4.12370    356 i - - -
          2.68618  4.42225  2.77519  2.73123  3.46354  2.40513  3.72494  3.29354  2.67741  2.69355  4.24690  2.90347  2.73739  3.18146  2.89801  2.37887  2.77519  2.98518  4.58477  3.61503
          0.01956  4.33985  5.06219  0.61958  0.77255  0.56523  0.83986
    282   1.65553  3.17809  3.87248  3.35141  3.63721  2.33204  4.14896  2.92741  3.27379  1.97819  3.61432  3.57827  4.00390  3.54936  3.55247  2.80461  2.88291  2.66848  5.10925  3.90303    357 a - - -
          2.68618  4.42225  2.77519  2.73123  3.46354  2.40513  3.72494  3.29354  2.67741  2.69355  4.24690  2.90347  2.73739  3.18146  2.89801  2.37887  2.77519  2.98518  4.58477  3.61503
          0.01956  4.33985  5.06219  0.61958  0.77255  0.56523  0.83986
    283   3.01955  5.46864  2.58275  1.28836  4.78234  3.47394  3.84634  4.27179  2.61774  3.75644  4.58845  2.95300  4.00955  1.76138  3.05524  2.94703  3.27433  3.87289  5.88704  4.48037    358 e - - -
          2.68618  4.42225  2.77519  2.73123  3.46354  2.40513  3.72494  3.29354  2.67741  2.69355  4.24690  2.90347  2.73739  3.18146  2.89801  2.37887  2.77519  2.98518  4.58477  3.61503
          0.01956  4.33985  5.06219  0.61958  0.77255  0.56523  0.83986
    284   2.86424  5.18546  2.80002  1.87514  4.57059  1.64356  3.79828  4.01738  2.51986  3.54571  4.35671  3.00899  3.96424  2.93935  2.39962  2.84450  3.12068  3.63092  5.70246  4.34693    359 g - - -
          2.68618  4.42225  2.77519  2.73123  3.46354  2.40513  3.72494  3.29354  2.67741  2.69355  4.24690  2.90347  2.73739  3.18146  2.89801  2.37887  2.77519  2.98518  4.58477  3.61503
          0.01956  4.33985  5.06219  0.61958  0.77255  0.56523  0.83986
    285   3.48762  4.80303  4.97304  4.52681  0.97157  4.57189  4.37289  2.04144  4.37297  1.95081  3.33850  4.54640  4.85473  4.43680  4.43951  3.95502  3.73062  2.56183  4.57369  3.01010    360 f - - -
          2.68618  4.42225  2.77519  2.73123  3.46354  2.40513  3.72494  3.29354  2.67741  2.69355  4.24690  2.90347  2.73739  3.18146  2.89801  2.37887  2.77519  2.98518  4.58477  3.61503
          0.01956  4.33985  5.06219  0.61958  0.77255  0.56523  0.83986
    286   3.33175  4.57511  5.24639  4.73893  3.73872  4.81853  5.38474  1.43367  4.64425  1.91663  3.51356  4.92224  5.05540  4.85761  4.79783  4.21173  3.58351  0.93406  5.76469  4.58564    361 v - - -
          2.68618  4.42225  2.77519  2.73123  3.46354  2.40513  3.72494  3.29354  2.67741  2.69355  4.24690  2.90347  2.73739  3.18146  2.89801  2.37887  2.77519  2.98518  4.58477  3.61503
          0.01956  4.33985  5.06219  0.61958  0.77255  0.56523  0.83986
    287   2.67026  5.00520  2.94732  2.17686  4.28897  3.01342  3.66324  3.73062  2.43039  3.28522  3.24575  2.32695  3.85632  2.47375  2.90476  2.66782  2.31198  3.36375  5.48160  4.11433    362 e - - -
          2.68618  4.42225  2.77519  2.73123  3.46354  2.40513  3.72494  3.29354  2.67741  2.69355  4.24690  2.90347  2.73739  3.18146  2.89801  2.37887  2.77519  2.98518  4.58477  3.61503
          0.01956  4.33985  5.06219  0.61958  0.77255  0.56523  0.83986
    288   2.38282  4.93021  3.01074  2.27663  4.19594  3.47100  3.67312  3.62413  2.02449  3.20213  4.00099  2.98787  3.09433  2.80930  2.90437  2.18463  2.89530  3.27933  3.64533  4.07125    363 k - - -
          2.68618  4.42225  2.77519  2.73123  3.46354  2.40513  3.72494  3.29354  2.67741  2.69355  4.24690  2.90347  2.73739  3.18146  2.89801  2.37887  2.77519  2.98518  4.58477  3.61503
          0.01956  4.33985  5.06219  0.61958  0.77255  0.43909  1.03457
    289   2.69190  5.03370  2.44294  2.43434  4.32747  3.46593  3.68687  3.04076  2.45737  3.32409  4.10763  2.59989  3.87473  2.81183  2.58708  1.84096  2.92786  3.40010  5.51695  4.14606    364 s - - -
          2.68638  4.41966  2.77486  2.73143  3.46267  2.40533  3.72514  3.29374  2.67761  2.69276  4.24710  2.90367  2.73759  3.18166  2.89760  2.37907  2.77539  2.98538  4.58497  3.61523
          0.18259  1.82695  5.11740  1.54512  0.23989  0.48576  0.95510
    290   2.74894  5.25029  2.43919  2.18776  4.58342  3.44970  3.06029  4.06618  2.43849  3.54704  4.30026  1.87861  3.87844  2.51916  2.52091  2.70359  2.98451  3.63593  5.68146  4.26839    371 n - - -
          2.68620  4.42227  2.77492  2.73125  3.46355  2.40514  3.72496  3.29356  2.67742  2.69357  4.24691  2.90348  2.73741  3.18148  2.89802  2.37888  2.77521  2.98520  4.58479  3.61505
          0.10284  2.38885  5.11740  0.33541  1.25543  0.48576  0.95510
    291   2.77913  4.90799  2.90359  2.00021  4.38352  1.38089  3.95518  3.74943  2.81812  3.41156  4.26205  3.12192  3.98494  3.13763  3.26032  2.83206  3.09345  2.78371  5.66626  4.33288    373 g - - -
          2.68618  4.42225  2.77519  2.73123  3.46354  2.40513  3.72494  3.29354  2.67741  2.69355  4.24690  2.90347  2.73739  3.18146  2.89801  2.37887  2.77519  2.98518  4.58477  3.61503
          0.01850  4.39506  5.11740  0.61958  0.77255  0.48576  0.95510
    292   2.67155  4.59900  3.28857  2.72355  3.77462  3.57258  3.79305  2.80518  2.16042  2.82721  3.69019  2.74776  3.95666  3.02180  2.68583  2.79721  2.53063  2.29842  3.79323  3.87444    374 k - - -
          2.68618  4.42225  2.77519  2.73123  3.46354  2.40513  3.72494  3.29354  2.67741  2.69355  4.24690  2.90347  2.73739  3.18146  2.89801  2.37887  2.77519  2.98518  4.58477  3.61503
          0.01850  4.39506  5.11740  0.61958  0.77255  0.48576  0.95510
    293   2.69562  5.03058  2.96399  2.47223  4.42841  2.85217  3.72611  3.87972  1.89385  3.41565  4.19300  2.62377  3.88553  2.84934  2.93666  1.93806  2.52733  3.47839  5.58979  4.22167    375 k - - -
          2.68634  4.42241  2.77535  2.73139  3.46263  2.40528  3.72510  3.29370  2.67739  2.69371  4.24705  2.90362  2.73755  3.18162  2.89732  2.37902  2.77535  2.98534  4.58493  3.61270
          0.32544  1.30268  5.11740  0.93118  0.50102  0.48576  0.95510
    294   1.96803  4.37745  3.61253  3.04919  3.51764  3.66885  3.94772  2.43419  2.98378  2.05042  3.47817  3.43870  4.05579  2.77173  3.32092  2.92620  2.35963  2.59420  4.98519  3.75760    381 a - - -
          2.68618  4.42225  2.77519  2.73123  3.46354  2.40513  3.72494  3.29354  2.67741  2.69355  4.24690  2.90347  2.73739  3.18146  2.89801  2.37887  2.77519  2.98518  4.58477  3.61503
          0.01850  4.39506  5.11740  0.61958  0.77255  0.48576  0.95510
    295   2.69360  5.06024  2.98773  1.89918  4.35746  3.47947  2.65830  3.17755  2.39831  3.33990  4.11647  2.97113  3.87273  2.45807  2.59704  2.68347  2.58860  3.42565  5.51721  4.14856    382 e - - -
          2.68618  4.42225  2.77519  2.73123  3.46354  2.40513  3.72494  3.29354  2.67741  2.69355  4.24690  2.90347  2.73739  3.18146  2.89801  2.37887  2.77519  2.98518  4.58477  3.61503
          0.01850  4.39506  5.11740  0.61958  0.77255  0.48576  0.95510
    296   2.76267  5.19695  1.78099  1.92316  4.49008  3.45052  3.71484  3.96137  2.51258  3.48299  4.25855  2.60935  3.89347  2.83639  3.01376  2.72852  3.00227  3.05385  5.64994  3.29465    383 d - - -
          2.68618  4.42225  2.77519  2.73123  3.46354  2.40513  3.72494  3.29354  2.67741  2.69355  4.24690  2.90347  2.73739  3.18146  2.89801  2.37887  2.77519  2.98518  4.58477  3.61503
          0.01850  4.39506  5.11740  0.61958  0.77255  0.48576  0.95510
    297   2.68908  4.62908  3.30327  2.74206  3.83305  3.57459  3.81181  3.17236  1.86629  2.24464  3.73849  3.20905  3.97030  3.03234  3.05028  2.47988  2.54854  2.51447  5.19697  3.92418    384 k - - -
          2.68618  4.42225  2.77519  2.73123  3.46354  2.40513  3.72494  3.29354  2.67741  2.69355  4.24690  2.90347  2.73739  3.18146  2.89801  2.37887  2.77519  2.98518  4.58477  3.61503
          0.07477  4.39506  2.81837  0.61958  0.77255  0.48576  0.95510
    298   1.89467  4.76124  3.04547  2.69740  4.41509  1.73828  3.95300  3.84393  2.77175  3.44856  4.26840  3.14791  3.91911  2.11738  3.18845  2.72118  2.99403  3.42293  5.66467  4.35013    385 g - - -
          2.68618  4.42225  2.77519  2.73123  3.46354  2.40513  3.72494  3.29354  2.67741  2.69355  4.24690  2.90347  2.73739  3.18146  2.89801  2.37887  2.77519  2.98518  4.58477  3.61503
          0.01956  4.33985  5.06219  0.61958  0.77255  0.56523  0.83986
    299   2.68263  4.96362  2.54580  2.00248  4.21651  3.46364  3.68507  3.65159  2.47743  3.23005  4.03074  2.97266  3.87129  2.48912  2.95177  2.69151  2.91626  2.47875  5.44653  2.89081    386 e - - -
          2.68618  4.42225  2.77519  2.73123  3.46354  2.40513  3.72494  3.29354  2.67741  2.69355  4.24690  2.90347  2.73739  3.18146  2.89801  2.37887  2.77519  2.98518  4.58477  3.61503
          0.01956  4.33985  5.06219  0.61958  0.77255  0.56523  0.83986
    300   2.41268  4.91936  1.79484  2.48031  3.26128  2.81068  3.75524  3.69133  2.58203  3.28152  4.08934  3.00127  3.88600  2.90502  3.05966  2.33774  2.94681  3.33317  5.50474  4.14971    387 d - - -
          2.68618  4.42225  2.77519  2.73123  3.46354  2.40513  3.72494  3.29354  2.67741  2.69355  4.24690  2.90347  2.73739  3.18146  2.89801  2.37887  2.77519  2.98518  4.58477  3.61503
          0.01956  4.33985  5.06219  0.61958  0.77255  0.56523  0.83986
    301   2.77424  3.09560  4.49501  3.91126  1.93343  3.90856  4.09915  2.53657  3.74075  1.97505  2.74546  3.97264  4.26111  3.88866  3.81587  3.21509  3.00502  2.38561  4.55949  2.24045    388 f - - -
          2.68618  4.42225  2.77519  2.73123  3.46354  2.40513  3.72494  3.29354  2.67741  2.69355  4.24690  2.90347  2.73739  3.18146  2.89801  2.37887  2.77519  2.98518  4.58477  3.61503
          0.01956  4.33985  5.06219  0.61958  0.77255  0.56523  0.83986
    302   3.59455  4.85966  5.33270  4.76865  2.44841  4.89092  5.08395  2.00475  4.63277  0.72869  2.96855  4.96056  5.00420  4.60697  4.65786  4.25543  3.80523  2.51088  5.22525  4.08849    389 l - - -
          2.68618  4.42225  2.77519  2.73123  3.46354  2.40513  3.72494  3.29354  2.67741  2.69355  4.24690  2.90347  2.73739  3.18146  2.89801  2.37887  2.77519  2.98518  4.58477  3.61503
          0.01956  4.33985  5.06219  0.61958  0.77255  0.56523  0.83986
    303   2.75031  5.21339  2.37595  2.07810  4.54185  2.55435  3.70358  4.01858  2.50341  3.52364  4.29158  2.46987  3.87382  2.82160  3.01036  2.37673  2.25534  3.60192  5.68074  4.26647    390 e - - -
          2.68618  4.42225  2.77519  2.73123  3.46354  2.40513  3.72494  3.29354  2.67741  2.69355  4.24690  2.90347  2.73739  3.18146  2.89801  2.37887  2.77519  2.98518  4.58477  3.61503
          0.01956  4.33985  5.06219  0.61958  0.77255  0.56523  0.83986
    304   2.92453  5.45789  1.88927  1.38612  4.78124  2.69049  3.81684  4.28028  2.71425  3.77102  4.56541  2.86860  3.94285  2.95398  3.26382  2.84610  2.67489  3.84749  5.92518  4.46283    391 e - - -
          2.68618  4.42225  2.77519  2.73123  3.46354  2.40513  3.72494  3.29354  2.67741  2.69355  4.24690  2.90347  2.73739  3.18146  2.89801  2.37887  2.77519  2.98518  4.58477  3.61503
          0.01956  4.33985  5.06219  0.61958  0.77255  0.56523  0.83986
    305   3.05429  4.78716  3.75999  3.22858  3.72891  3.88463  4.06806  2.99609  1.91317  1.16572  3.66671  3.60897  4.27892  3.33280  2.92424  3.25085  3.28273  2.89122  5.26064  4.03029    392 l - - -
          2.68618  4.42225  2.77519  2.73123  3.46354  2.40513  3.72494  3.29354  2.67741  2.69355  4.24690  2.90347  2.73739  3.18146  2.89801  2.37887  2.77519  2.98518  4.58477  3.61503
          0.01956  4.33985  5.06219  0.61958  0.77255  0.56523  0.83986
    306   2.34200  4.61300  3.23689  2.68153  3.81330  3.53746  3.77819  2.71658  2.39342  2.85770  3.71797  2.40491  3.93204  2.99412  3.07295  2.76529  2.33252  2.51505  5.17776  3.89607    393 t - - -
          2.68618  4.42225  2.77519  2.73123  3.46354  2.40513  3.72494  3.29354  2.67741  2.69355  4.24690  2.90347  2.73739  3.18146  2.89801  2.37887  2.77519  2.98518  4.58477  3.61503
          0.01956  4.33985  5.06219  0.61958  0.77255  0.56523  0.83986
    307   2.38473  2.83771  3.25651  2.69905  3.79635  2.92932  3.78229  3.18111  2.65866  2.84994  3.70871  2.72911  3.93158  3.00449  2.39774  2.76486  2.88500  2.91298  5.16243  3.06440    394 a - - -
          2.68618  4.42225  2.77519  2.73123  3.46354  2.40513  3.72494  3.29354  2.67741  2.69355  4.24690  2.90347  2.73739  3.18146  2.89801  2.37887  2.77519  2.98518  4.58477  3.61503
          0.01956  4.33985  5.06219  0.61958  0.77255  0.56523  0.83986
    308   2.04695  4.74574  3.29649  2.78809  4.35906  3.40761  3.89168  3.76650  2.56698  3.36381  4.18572  3.21028  3.93558  3.05700  1.60224  1.99230  2.97846  3.36986  5.56529  4.28541    395 r - - -
          2.68618  4.42225  2.77519  2.73123  3.46354  2.40513  3.72494  3.29354  2.67741  2.69355  4.24690  2.90347  2.73739  3.18146  2.89801  2.37887  2.77519  2.98518  4.58477  3.61503
          0.01956  4.33985  5.06219  0.61958  0.77255  0.56523  0.83986
    309   2.69620  2.73213  3.10576  2.64437  4.14976  3.46090  3.81775  3.57873  2.59238  3.20063  4.03802  1.79880  3.93350  2.18857  2.99427  2.76126  2.97248  3.24480  5.42955  4.11186    396 n - - -
          2.68618  4.42225  2.77519  2.73123  3.46354  2.40513  3.72494  3.29354  2.67741  2.69355  4.24690  2.90347  2.73739  3.18146  2.89801  2.37887  2.77519  2.98518  4.58477  3.61503
          0.01956  4.33985  5.06219  0.61958  0.77255  0.56523  0.83986
    310   3.64552  4.93655  5.25592  4.70006  3.17028  4.90027  5.17700  2.38060  4.50448  0.72821  1.90248  4.95687  5.01798  4.56390  4.56959  4.28135  3.86004  2.59889  5.34449  4.31729    397 l - - -
          2.68618  4.42225  2.77519  2.73123  3.46354  2.40513  3.72494  3.29354  2.67741  2.69355  4.24690  2.90347  2.73739  3.18146  2.89801  2.37887  2.77519  2.98518  4.58477  3.61503
          0.01956  4.33985  5.06219  0.61958  0.77255  0.56523  0.83986
    311   2.90463  4.40706  4.16162  3.58976  3.35487  4.00765  4.29919  1.86440  3.46681  1.54477  3.25592  3.89528  4.34391  2.42142  3.70958  3.29516  3.13600  2.03622  5.04072  3.86530    398 l - - -
          2.68618  4.42225  2.77519  2.73123  3.46354  2.40513  3.72494  3.29354  2.67741  2.69355  4.24690  2.90347  2.73739  3.18146  2.89801  2.37887  2.77519  2.98518  4.58477  3.61503
          0.08317  4.33985  2.70657  0.61958  0.77255  0.56523  0.83986
    312   2.67461  5.08863  2.23757  1.97409  4.39126  3.42102  3.64361  3.85004  2.41166  3.37507  3.21867  2.90373  3.83543  2.41462  2.89969  2.65142  2.52104  3.45619  5.54641  4.15582    399 e - - -
          2.68618  4.42225  2.77519  2.73123  3.46354  2.40513  3.72494  3.29354  2.67741  2.69355  4.24690  2.90347  2.73739  3.18146  2.89801  2.37887  2.77519  2.98518  4.58477  3.61503
          0.02083  4.27751  4.99986  0.61958  0.77255  0.50965  0.91806
    313   2.40860  4.27822  4.38386  3.81552  3.44022  4.02570  4.39884  1.91434  3.70459  1.81565  3.37512  4.02900  4.38314  3.93564  3.89556  3.33390  2.32081  1.61315  5.06066  3.86793    400 v - - -
          2.68618  4.42225  2.77519  2.73123  3.46354  2.40513  3.72494  3.29354  2.67741  2.69355  4.24690  2.90347  2.73739  3.18146  2.89801  2.37887  2.77519  2.98518  4.58477  3.61503
          0.01956  4.33985  5.06219  0.61958  0.77255  0.56523  0.83986
    314   2.64933  4.72096  2.69298  2.57757  3.92602  3.00340  2.66868  2.80604  2.35955  2.96397  3.10311  3.07889  3.89876  2.90698  3.00747  2.72285  2.88081  2.66113  5.24799  3.94216    401 k - - -
          2.68618  4.42225  2.77519  2.73123  3.46354  2.40513  3.72494  3.29354  2.67741  2.69355  4.24690  2.90347  2.73739  3.18146  2.89801  2.37887  2.77519  2.98518  4.58477  3.61503
          0.01956  4.33985  5.06219  0.61958  0.77255  0.56523  0.83986
    315   2.68722  5.07453  2.33061  2.17059  4.37288  3.45142  3.65871  3.81798  1.82533  2.81309  4.13153  2.93894  3.85683  2.77634  2.88696  2.67103  2.91952  2.99218  5.53398  4.15427    402 k - - -
          2.68618  4.42225  2.77519  2.73123  3.46354  2.40513  3.72494  3.29354  2.67741  2.69355  4.24690  2.90347  2.73739  3.18146  2.89801  2.37887  2.77519  2.98518  4.58477  3.61503
          0.01956  4.33985  5.06219  0.61958  0.77255  0.56523  0.83986
    316   2.71941  5.06403  2.97272  2.22637  4.36106  3.00216  3.66971  3.80405  1.65927  3.34041  4.12655  2.56096  3.88408  2.79280  2.81308  2.71003  2.94755  3.43293  3.48658  4.15614    403 k - - -
          2.68624  4.42232  2.77526  2.73130  3.46360  2.40519  3.72501  3.29180  2.67747  2.69361  4.24696  2.90353  2.73746  3.18153  2.89807  2.37893  2.77526  2.98525  4.58483  3.61510
          0.19403  1.77175  5.06219  0.67043  0.71639  0.56523  0.83986
    317   2.70585  4.91037  3.08405  2.52958  4.16558  3.51199  3.69477  3.58346  2.20496  3.17146  3.98647  2.60128  3.90384  2.84197  2.48706  2.73390  1.93451  3.25704  5.39222  3.14014    406 t - - -
          2.68618  4.42225  2.77519  2.73123  3.46354  2.40513  3.72494  3.29354  2.67741  2.69355  4.24690  2.90347  2.73739  3.18146  2.89801  2.37887  2.77519  2.98518  4.58477  3.61503
          0.01956  4.33985  5.06219  0.61958  0.77255  0.56523  0.83986
    318   2.65833  4.61176  3.24175  2.68547  3.78365  3.54689  3.77159  3.17546  2.64502  2.83940  2.99428  3.16195  2.67441  2.32574  3.05848  2.77362  2.57322  2.91246  5.15281  2.78022    407 q - - -
          2.68618  4.42225  2.77519  2.73123  3.46354  2.40513  3.72494  3.29354  2.67741  2.69355  4.24690  2.90347  2.73739  3.18146  2.89801  2.37887  2.77519  2.98518  4.58477  3.61503
          0.01956  4.33985  5.06219  0.61958  0.77255  0.56523  0.83986
    319   2.72051  4.52331  3.41166  2.88314  1.91038  3.63610  3.81360  3.05627  2.85086  2.73314  3.63036  2.75115  4.02601  2.71936  3.22649  2.50106  2.95432  2.81990  4.85311  2.94329    408 f - - -
          2.68618  4.42225  2.77519  2.73123  3.46354  2.40513  3.72494  3.29354  2.67741  2.69355  4.24690  2.90347  2.73739  3.18146  2.89801  2.37887  2.77519  2.98518  4.58477  3.61503
          0.16054  4.33985  2.00040  0.61958  0.77255  0.56523  0.83986
    320   2.28209  4.69419  3.08133  2.59427  4.00240  2.37234  3.75447  3.39107  2.56263  2.52360  3.87978  3.07546  3.87863  2.18383  2.97661  2.70539  2.89186  3.08324  5.31128  4.00910    409 q - - -
          2.68618  4.42225  2.77519  2.73123  3.46354  2.40513  3.72494  3.29354  2.67741  2.69355  4.24690  2.90347  2.73739  3.18146  2.89801  2.37887  2.77519  2.98518  4.58477  3.61503
          0.02249  4.20179  4.92414  0.61958  0.77255  0.72526  0.66203
    321   2.98872  5.12959  3.43202  2.78763  4.55916  3.67199  3.69170  3.90991  1.78715  3.40323  4.25287  3.21638  4.05218  2.82755  1.33521  2.99941  2.53854  3.58259  5.50293  4.29586    410 r - - -
          2.68649  4.42027  2.77492  2.73152  3.46327  2.40593  3.72159  3.29434  2.67821  2.69336  4.24536  2.90366  2.73716  3.18065  2.89881  2.37931  2.77546  2.98599  4.58229  3.61087
          0.22624  1.63369  4.92414  2.83258  0.06066  0.72526  0.66203
    322   2.63406  4.29859  3.60340  3.03363  3.42259  3.63666  3.90179  2.37009  2.51091  2.44800  2.42997  3.41317  3.05205  3.26283  3.27504  2.89349  2.86719  2.21005  4.90153  3.67922    435 v - - -
          2.68618  4.42225  2.77519  2.73123  3.46354  2.40513  3.72494  3.29354  2.67741  2.69355  4.24690  2.90347  2.73739  3.18146  2.89801  2.37887  2.77519  2.98518  4.58477  3.61503
          0.02249  4.20179  4.92414  0.61958  0.77255  0.72526  0.66203
    323   2.04185  4.68098  3.25155  2.71244  3.95866  3.52515  3.78747  2.63524  1.72327  2.93399  3.83004  3.17312  3.94805  2.98103  2.87358  2.79834  2.94337  2.91143  5.28558  4.01043    436 k - - -
          2.68618  4.42225  2.77519  2.73123  3.46354  2.40513  3.72494  3.29354  2.67741  2.69355  4.24690  2.90347  2.73739  3.18146  2.89801  2.37887  2.77519  2.98518  4.58477  3.61503
          0.02249  4.20179  4.92414  0.61958  0.77255  0.72526  0.66203
    324   2.17097  4.59606  3.15150  2.66582  4.05092  3.34310  2.85654  3.45981  2.66077  3.09967  3.93282  3.11301  3.84983  3.00990  3.08051  1.98458  2.09884  3.11269  5.36262  4.06642    437 s - - -
          2.68618  4.42225  2.77519  2.73123  3.46354  2.40513  3.72494  3.29354  2.67741  2.69355  4.24690  2.90347  2.73739  3.18146  2.89801  2.37887  2.77519  2.98518  4.58477  3.61503
          0.02249  4.20179  4.92414  0.61958  0.77255  0.45874  0.99989
    325   2.00061  1.96349  4.29719  3.74448  2.65734  3.72039  4.25364  2.48289  3.61696  2.38017  3.36515  3.87065  4.18027  3.82875  3.77805  3.06006  2.95452  2.04207  4.91838  3.71756    438 c - - -
          2.68618  4.42225  2.77519  2.73123  3.46354  2.40513  3.72494  3.29354  2.67741  2.69355  4.24690  2.90347  2.73739  3.18146  2.89801  2.37887  2.77519  2.98518  4.58477  3.61503
          0.01956  4.33985  5.06219  0.61958  0.77255  0.56523  0.83986
    326   2.96717  5.21745  3.35090  2.71178  4.60323  3.68073  3.70391  3.98625  1.27634  3.46274  4.28435  3.17876  4.04679  2.36400  2.09787  2.95637  3.15868  2.96761  5.56172  4.31072    439 k - - -
          2.68618  4.42225  2.77519  2.73123  3.46354  2.40513  3.72494  3.29354  2.67741  2.69355  4.24690  2.90347  2.73739  3.18146  2.89801  2.37887  2.77519  2.98518  4.58477  3.61503
          0.01956  4.33985  5.06219  0.61958  0.77255  0.43909  1.03457
    327   3.42304  4.75044  5.06837  4.53047  3.34494  4.67381  5.05792  1.67717  4.34857  1.73846  1.16464  4.74634  4.90823  4.50669  4.46196  4.04630  3.66235  2.27274  5.39331  4.29182    440 m - - -
          2.68618  4.42225  2.77519  2.73123  3.46354  2.40513  3.72494  3.29354  2.67741  2.69355  4.24690  2.90347  2.73739  3.18146  2.89801  2.37887  2.77519  2.98518  4.58477  3.61503
          0.01850  4.39506  5.11740  0.61958  0.77255  0.48576  0.95510
    328   3.75506  5.41786  3.81843  3.65919  3.80902  4.01801  0.40446  4.54792  3.49688  3.95720  5.06616  4.03492  4.61151  4.04141  3.71463  3.83108  4.08927  4.27263  5.25478  3.75144    441 H - - -
          2.68618  4.42225  2.77519  2.73123  3.46354  2.40513  3.72494  3.29354  2.67741  2.69355  4.24690  2.90347  2.73739  3.18146  2.89801  2.37887  2.77519  2.98518  4.58477  3.61503
          0.01850  4.39506  5.11740  0.61958  0.77255  0.48576  0.95510
    329   3.04552  5.60829  1.20113  2.32148  4.92022  3.44072  3.88687  4.43381  1.97843  3.90877  4.72124  2.42464  4.00962  3.03213  3.32212  2.94818  3.31397  3.99719  6.04711  4.57294    442 d - - -
          2.68618  4.42225  2.77519  2.73123  3.46354  2.40513  3.72494  3.29354  2.67741  2.69355  4.24690  2.90347  2.73739  3.18146  2.89801  2.37887  2.77519  2.98518  4.58477  3.61503
          0.01850  4.39506  5.11740  0.61958  0.77255  0.48576  0.95510
    330   2.80503  4.38944  3.88349  2.37210  3.46640  3.85712  4.14176  2.52703  3.24129  2.08571  2.39167  3.67665  4.22001  3.53304  3.53859  3.12877  3.03877  1.64948  5.03774  3.83107    443 v - - -
          2.68618  4.42225  2.77519  2.73123  3.46354  2.40513  3.72494  3.29354  2.67741  2.69355  4.24690  2.90347  2.73739  3.18146  2.89801  2.37887  2.77519  2.98518  4.58477  3.61503
          0.01850  4.39506  5.11740  0.61958  0.77255  0.48576  0.95510
    331   3.33506  4.61528  5.20180  4.63968  3.40673  4.68599  5.08038  1.80631  4.51089  1.28811  2.49587  4.79311  4.90300  4.60353  4.58105  4.04118  3.56600  1.35697  5.39730  4.30662    444 l - - -
          2.68618  4.42225  2.77519  2.73123  3.46354  2.40513  3.72494  3.29354  2.67741  2.69355  4.24690  2.90347  2.73739  3.18146  2.89801  2.37887  2.77519  2.98518  4.58477  3.61503
          0.01850  4.39506  5.11740  0.61958  0.77255  0.48576  0.95510
    332   2.76760  2.72469  3.55203  2.95636  3.59233  3.68219  3.01838  3.09846  2.67660  2.77577  3.66786  3.36568  4.06037  3.14670  1.76192  2.94107  2.99285  2.86228  3.31345  3.70317    445 r - - -
          2.68618  4.42225  2.77519  2.73123  3.46354  2.40513  3.72494  3.29354  2.67741  2.69355  4.24690  2.90347  2.73739  3.18146  2.89801  2.37887  2.77519  2.98518  4.58477  3.61503
          0.01850  4.39506  5.11740  0.61958  0.77255  0.48576  0.95510
    333   2.15557  5.26569  2.39917  1.64659  4.58914  3.44229  3.71860  4.06949  2.22535  3.56529  4.33009  2.91321  3.89495  2.83435  3.01651  2.42514  3.02199  3.64796  5.71468  4.29610    446 e - - -
          2.68618  4.42225  2.77519  2.73123  3.46354  2.40513  3.72494  3.29354  2.67741  2.69355  4.24690  2.90347  2.73739  3.18146  2.89801  2.37887  2.77519  2.98518  4.58477  3.61503
          0.01850  4.39506  5.11740  0.61958  0.77255  0.48576  0.95510
    334   3.29810  4.60541  5.16258  4.56925  2.18055  4.55757  4.87055  1.98920  4.41066  1.18131  2.24104  4.68331  4.77438  4.44017  4.42569  3.89536  3.51739  2.04292  5.15841  4.08762    447 l - - -
          2.68618  4.42225  2.77519  2.73123  3.46354  2.40513  3.72494  3.29354  2.67741  2.69355  4.24690  2.90347  2.73739  3.18146  2.89801  2.37887  2.77519  2.98518  4.58477  3.61503
          0.01850  4.39506  5.11740  0.61958  0.77255  0.48576  0.95510
    335   1.74587  2.53548  4.26147  3.70127  3.39833  3.76047  4.25465  2.49245  3.57861  2.39369  2.33933  3.86402  4.20230  3.80287  3.75821  3.08899  2.97514  2.04219  4.94863  3.76012    448 a - - -
          2.68618  4.42225  2.77519  2.73123  3.46354  2.40513  3.72494  3.29354  2.67741  2.69355  4.24690  2.90347  2.73739  3.18146  2.89801  2.37887  2.77519  2.98518  4.58477  3.61503
          0.01850  4.39506  5.11740  0.61958  0.77255  0.48576  0.95510
    336   3.53666  4.81150  5.36372  4.77382  2.07477  4.82258  5.08145  2.03946  4.62809  0.89617  2.36889  4.93542  4.95458  4.58543  4.62316  4.17504  3.74518  2.59460  5.24571  4.20094    449 l - - -
          2.68618  4.42225  2.77519  2.73123  3.46354  2.40513  3.72494  3.29354  2.67741  2.69355  4.24690  2.90347  2.73739  3.18146  2.89801  2.37887  2.77519  2.98518  4.58477  3.61503
          0.01850  4.39506  5.11740  0.61958  0.77255  0.48576  0.95510
    337   2.73586  4.98418  2.53334  2.20714  4.22163  3.48173  3.74266  3.67386  2.56010  3.26139  4.07431  3.00475  3.91396  2.89410  3.03282  1.76757  2.97662  3.33528  2.73206  4.11470    450 s - - -
          2.68618  4.42225  2.77519  2.73123  3.46354  2.40513  3.72494  3.29354  2.67741  2.69355  4.24690  2.90347  2.73739  3.18146  2.89801  2.37887  2.77519  2.98518  4.58477  3.61503
          0.01850  4.39506  5.11740  0.61958  0.77255  0.48576  0.95510
    338   2.82948  4.30830  4.19721  3.61719  3.35579  3.94837  4.25096  1.82213  2.39034  1.78252  2.76593  3.87989  4.29658  3.74582  3.71068  3.23614  3.06149  2.00586  4.96516  3.78217    451 l - - -
          2.68618  4.42225  2.77519  2.73123  3.46354  2.40513  3.72494  3.29354  2.67741  2.69355  4.24690  2.90347  2.73739  3.18146  2.89801  2.37887  2.77519  2.98518  4.58477  3.61503
          0.01249  4.38905        *  0.61958  0.77255  0.00000        *
//
